# Supplementary material for: Confirmation of translatability and functionality certifies the dual endothelin1/VEGFsp receptor (DEspR) protein
Source: BMC Mol Biol. 2016 Jun 14;17:15. doi: 10.1186/s12867-016-0066-8 (PMC4906906; doi:10.1186/s12867-016-0066-8)
Supplement: Supplementary file 4 — 10.1186/s12867-016-0066-8 Protein profile pulled-down (Creative Proteomics). Proteins pulled-down with anti-DEspR mAb 5g12e8 from U87 CSC membranes. [file 12867_2016_66_MOESM4_ESM.xls]

## Sheet: Sheet1
Accession	Coverage	# PSMs	# Peptides	# AAs	MW [kDa]	calc. pI	Score	Description
P08670	55.79	36	31	466	53.6191	5.12256	177.586	Vimentin OS=Homo sapiens GN=VIM PE=1 SV=4 - [VIME_HUMAN]
P58876	56.35	30	7	126	13.9276	10.3159	108.086	Histone H2B type 1-D OS=Homo sapiens GN=HIST1H2BD PE=1 SV=2 - [H2B1D_HUMAN]
P23527	56.35	29	6	126	13.8976	10.3159	106.962	Histone H2B type 1-O OS=Homo sapiens GN=HIST1H2BO PE=1 SV=3 - [H2B1O_HUMAN]
Q96KK5	36.72	15	6	128	13.8978	10.8872	87.5845	Histone H2A type 1-H OS=Homo sapiens GN=HIST1H2AH PE=1 SV=3 - [H2A1H_HUMAN]
P07355	46.61	16	15	339	38.5798	7.75244	71.5593	Annexin A2 OS=Homo sapiens GN=ANXA2 PE=1 SV=2 - [ANXA2_HUMAN]
P23284	50.93	18	11	216	23.7275	9.40771	70.4421	Peptidyl-prolyl cis-trans isomerase B OS=Homo sapiens GN=PPIB PE=1 SV=2 - [PPIB_HUMAN]
Q93077	36.15	11	6	130	14.0969	11.0483	69.5947	Histone H2A type 1-C OS=Homo sapiens GN=HIST1H2AC PE=1 SV=3 - [H2A1C_HUMAN]
P60709	34.4	11	9	375	41.7097	5.47803	66.7927	Actin, cytoplasmic 1 OS=Homo sapiens GN=ACTB PE=1 SV=1 - [ACTB_HUMAN]
P62937	55.76	20	7	165	18.0009	7.81104	65.8996	Peptidyl-prolyl cis-trans isomerase A OS=Homo sapiens GN=PPIA PE=1 SV=2 - [PPIA_HUMAN]
P61204	58.56	12	9	181	20.5877	7.43018	63.8115	ADP-ribosylation factor 3 OS=Homo sapiens GN=ARF3 PE=1 SV=2 - [ARF3_HUMAN]
P37235	56.99	13	11	193	22.299	5.35107	60.8207	Hippocalcin-like protein 1 OS=Homo sapiens GN=HPCAL1 PE=1 SV=3 - [HPCL1_HUMAN]
P04083	24.86	9	8	346	38.69	7.02002	58.3505	Annexin A1 OS=Homo sapiens GN=ANXA1 PE=1 SV=2 - [ANXA1_HUMAN]
P84095	53.93	13	9	191	21.2949	8.11865	57.0675	Rho-related GTP-binding protein RhoG OS=Homo sapiens GN=RHOG PE=1 SV=1 - [RHOG_HUMAN]
P68371	41.57	13	12	445	49.799	4.89404	56.534	Tubulin beta-4B chain OS=Homo sapiens GN=TUBB4B PE=1 SV=1 - [TBB4B_HUMAN]
P18085	50.56	10	7	180	20.4977	7.13721	55.2958	ADP-ribosylation factor 4 OS=Homo sapiens GN=ARF4 PE=1 SV=3 - [ARF4_HUMAN]
G3V1A4	57.72	10	8	149	16.8008	8.35303	53.5757	Cofilin 1 (Non-muscle), isoform CRA_a OS=Homo sapiens GN=CFL1 PE=4 SV=1 - [G3V1A4_HUMAN]
P39019	56.55	10	10	145	16.0505	10.3159	51.71	40S ribosomal protein S19 OS=Homo sapiens GN=RPS19 PE=1 SV=2 - [RS19_HUMAN]
F8VPF3	47.69	10	7	130	14.4268	4.51318	48.8439	Myosin light polypeptide 6 (Fragment) OS=Homo sapiens GN=MYL6 PE=2 SV=1 - [F8VPF3_HUMAN]
C9J1Z8	60.67	10	7	150	17.0959	7.34229	47.9232	ADP-ribosylation factor 5 (Fragment) OS=Homo sapiens GN=ARF5 PE=3 SV=1 - [C9J1Z8_HUMAN]
P07437	35.14	11	10	444	49.639	4.89404	47.8355	Tubulin beta chain OS=Homo sapiens GN=TUBB PE=1 SV=2 - [TBB5_HUMAN]
P61254	42.76	7	6	145	17.2475	10.5503	46.0877	60S ribosomal protein L26 OS=Homo sapiens GN=RPL26 PE=1 SV=1 - [RL26_HUMAN]
P62269	32.24	9	6	152	17.7079	10.9897	43.998	40S ribosomal protein S18 OS=Homo sapiens GN=RPS18 PE=1 SV=3 - [RS18_HUMAN]
O60493	55.56	7	7	162	18.7508	8.66064	43.8389	Sorting nexin-3 OS=Homo sapiens GN=SNX3 PE=1 SV=3 - [SNX3_HUMAN]
Q02878	18.06	8	6	288	32.7076	10.5796	43.6277	60S ribosomal protein L6 OS=Homo sapiens GN=RPL6 PE=1 SV=3 - [RL6_HUMAN]
P08708	60	9	7	135	15.5404	9.84717	43.4432	40S ribosomal protein S17 OS=Homo sapiens GN=RPS17 PE=1 SV=2 - [RS17_HUMAN]
P62805	54.37	7	7	103	11.3604	11.356	42.8754	Histone H4 OS=Homo sapiens GN=HIST1H4A PE=1 SV=2 - [H4_HUMAN]
Q13885	28.99	10	9	445	49.875	4.89404	42.1137	Tubulin beta-2A chain OS=Homo sapiens GN=TUBB2A PE=1 SV=1 - [TBB2A_HUMAN]
Q5T8M8	30.66	8	6	287	32.0278	5.41455	40.8959	Actin, alpha skeletal muscle OS=Homo sapiens GN=ACTA1 PE=2 SV=1 - [Q5T8M8_HUMAN]
P62330	38.86	7	5	175	20.0694	8.95361	40.8764	ADP-ribosylation factor 6 OS=Homo sapiens GN=ARF6 PE=1 SV=2 - [ARF6_HUMAN]
Q6DRA6	16.46	4	3	164	18.0065	10.5796	40.2615	Putative histone H2B type 2-D OS=Homo sapiens GN=HIST2H2BD PE=5 SV=3 - [H2B2D_HUMAN]
Q00765	25.93	9	7	189	21.479	8.104	39.6431	Receptor expression-enhancing protein 5 OS=Homo sapiens GN=REEP5 PE=1 SV=3 - [REEP5_HUMAN]
P17931	25.6	7	5	250	26.1361	8.55811	39.2647	Galectin-3 OS=Homo sapiens GN=LGALS3 PE=1 SV=5 - [LEG3_HUMAN]
P09382	49.63	7	6	135	14.7062	5.50342	38.8979	Galectin-1 OS=Homo sapiens GN=LGALS1 PE=1 SV=2 - [LEG1_HUMAN]
M0R3H0	35	5	4	100	11.0681	10.2427	37.661	40S ribosomal protein S16 OS=Homo sapiens GN=RPS16 PE=2 SV=1 - [M0R3H0_HUMAN]
P30050	53.94	6	6	165	17.8075	9.42236	35.5451	60S ribosomal protein L12 OS=Homo sapiens GN=RPL12 PE=1 SV=1 - [RL12_HUMAN]
O75340-2	32.28	7	7	189	21.6507	5.40186	35.1717	Isoform 2 of Programmed cell death protein 6 OS=Homo sapiens GN=PDCD6 - [PDCD6_HUMAN]
Q96A32	37.28	7	7	169	19.0024	5.0083	34.9697	Myosin regulatory light chain 2, skeletal muscle isoform OS=Homo sapiens GN=MYLPF PE=2 SV=1 - [MLRS_HUMAN]
E5RI99	51.75	9	5	114	12.6476	9.5542	34.7825	60S ribosomal protein L30 (Fragment) OS=Homo sapiens GN=RPL30 PE=2 SV=1 - [E5RI99_HUMAN]
E9PNW4	45.37	8	6	108	11.9765	5.74463	34.0049	CD59 glycoprotein OS=Homo sapiens GN=CD59 PE=2 SV=1 - [E9PNW4_HUMAN]
P62244	40.77	5	4	130	14.83	10.1255	33.8324	40S ribosomal protein S15a OS=Homo sapiens GN=RPS15A PE=1 SV=2 - [RS15A_HUMAN]
Q13509	25.56	8	8	450	50.4003	4.93213	32.856	Tubulin beta-3 chain OS=Homo sapiens GN=TUBB3 PE=1 SV=2 - [TBB3_HUMAN]
P62280	24.68	3	3	158	18.419	10.3013	32.456	40S ribosomal protein S11 OS=Homo sapiens GN=RPS11 PE=1 SV=3 - [RS11_HUMAN]
P62753	17.67	6	5	249	28.663	10.8433	30.8217	40S ribosomal protein S6 OS=Homo sapiens GN=RPS6 PE=1 SV=1 - [RS6_HUMAN]
P05387	67.83	5	4	115	11.6578	4.53857	30.8125	60S acidic ribosomal protein P2 OS=Homo sapiens GN=RPLP2 PE=1 SV=1 - [RLA2_HUMAN]
Q71U36-2	17.31	5	5	416	46.2678	5.08447	30.6867	Isoform 2 of Tubulin alpha-1A chain OS=Homo sapiens GN=TUBA1A - [TBA1A_HUMAN]
P61601	23.32	7	6	193	22.2309	5.35107	30.4548	Neurocalcin-delta OS=Homo sapiens GN=NCALD PE=2 SV=2 - [NCALD_HUMAN]
J3KMX5	28.38	5	5	148	16.7223	10.5063	30.095	40S ribosomal protein S13 OS=Homo sapiens GN=RPS13 PE=2 SV=1 - [J3KMX5_HUMAN]
F8W1B7	19.59	6	4	194	22.3126	10.2134	30.0319	Matrix metalloproteinase-14 (Fragment) OS=Homo sapiens GN=MMP14 PE=2 SV=1 - [F8W1B7_HUMAN]
P19105	45.03	6	6	171	19.7815	4.80518	30.0019	Myosin regulatory light chain 12A OS=Homo sapiens GN=MYL12A PE=1 SV=2 - [ML12A_HUMAN]
F8VWC5	37.11	7	6	159	18.08	11.8394	29.8331	60S ribosomal protein L18 OS=Homo sapiens GN=RPL18 PE=2 SV=1 - [F8VWC5_HUMAN]
Q15836	41	6	4	100	11.302	8.79248	29.4226	Vesicle-associated membrane protein 3 OS=Homo sapiens GN=VAMP3 PE=1 SV=3 - [VAMP3_HUMAN]
P04406-2	32.76	7	7	293	31.528	7.60596	29.0028	Isoform 2 of Glyceraldehyde-3-phosphate dehydrogenase OS=Homo sapiens GN=GAPDH - [G3P_HUMAN]
D6RB09	30.57	6	6	193	22.4448	9.75928	28.9755	40S ribosomal protein S3a (Fragment) OS=Homo sapiens GN=RPS3A PE=3 SV=2 - [D6RB09_HUMAN]
C9K025	31.91	3	3	94	10.6387	10.7114	28.1156	60S ribosomal protein L35a (Fragment) OS=Homo sapiens GN=RPL35A PE=2 SV=1 - [C9K025_HUMAN]
P62424	21.8	5	4	266	29.977	10.6089	27.6357	60S ribosomal protein L7a OS=Homo sapiens GN=RPL7A PE=1 SV=2 - [RL7A_HUMAN]
H0YE40	60.98	10	4	82	9.09947	8.1626	27.3407	CD44 antigen (Fragment) OS=Homo sapiens GN=CD44 PE=2 SV=1 - [H0YE40_HUMAN]
H7C2W9	31.48	4	4	108	12.8031	11.0044	26.9142	60S ribosomal protein L31 (Fragment) OS=Homo sapiens GN=RPL31 PE=4 SV=1 - [H7C2W9_HUMAN]
P61353	33.82	5	3	136	15.7877	10.5649	26.8136	60S ribosomal protein L27 OS=Homo sapiens GN=RPL27 PE=1 SV=2 - [RL27_HUMAN]
P23396	35.39	6	6	243	26.6714	9.65674	26.5604	40S ribosomal protein S3 OS=Homo sapiens GN=RPS3 PE=1 SV=2 - [RS3_HUMAN]
P60866	19.33	3	2	119	13.3643	9.93506	26.0088	40S ribosomal protein S20 OS=Homo sapiens GN=RPS20 PE=1 SV=1 - [RS20_HUMAN]
P37108	19.85	3	2	136	14.5608	10.0376	25.8392	Signal recognition particle 14 kDa protein OS=Homo sapiens GN=SRP14 PE=1 SV=2 - [SRP14_HUMAN]
B5MCT8	25.18	5	5	139	16.6174	11.063	25.5704	40S ribosomal protein S9 OS=Homo sapiens GN=RPS9 PE=3 SV=1 - [B5MCT8_HUMAN]
P62829	34.29	4	4	140	14.8561	10.5063	25.5057	60S ribosomal protein L23 OS=Homo sapiens GN=RPL23 PE=1 SV=1 - [RL23_HUMAN]
C9J931	32.91	3	3	79	8.66837	6.02393	24.9708	GTP-binding protein Rheb OS=Homo sapiens GN=RHEB PE=4 SV=1 - [C9J931_HUMAN]
A8MUD9	26.92	4	4	208	24.4174	10.6675	24.7512	60S ribosomal protein L7 OS=Homo sapiens GN=RPL7 PE=3 SV=1 - [A8MUD9_HUMAN]
F8W7C6	26.38	4	4	163	18.5797	9.94971	24.2542	60S ribosomal protein L10 OS=Homo sapiens GN=RPL10 PE=2 SV=1 - [F8W7C6_HUMAN]
P09132	29.17	4	4	144	16.1454	9.84717	23.8843	Signal recognition particle 19 kDa protein OS=Homo sapiens GN=SRP19 PE=1 SV=3 - [SRP19_HUMAN]
O75396	30.23	5	5	215	24.5775	6.91748	23.586	Vesicle-trafficking protein SEC22b OS=Homo sapiens GN=SEC22B PE=1 SV=4 - [SC22B_HUMAN]
E9PKZ0	13.66	3	3	205	22.3752	10.7554	23.5717	60S ribosomal protein L8 (Fragment) OS=Homo sapiens GN=RPL8 PE=2 SV=1 - [E9PKZ0_HUMAN]
P05976-2	17.88	4	3	151	16.8043	4.67822	23.4862	Isoform MLC3 of Myosin light chain 1/3, skeletal muscle isoform OS=Homo sapiens GN=MYL1 - [MYL1_HUMAN]
P68104	10.17	3	3	462	50.1091	9.01221	23.1023	Elongation factor 1-alpha 1 OS=Homo sapiens GN=EEF1A1 PE=1 SV=1 - [EF1A1_HUMAN]
P62701	14.07	3	3	263	29.5791	10.1548	23.0802	40S ribosomal protein S4, X isoform OS=Homo sapiens GN=RPS4X PE=1 SV=2 - [RS4X_HUMAN]
B1AH78	15.66	3	3	166	18.4905	6.53662	22.6763	Ras-related C3 botulinum toxin substrate 2 (Fragment) OS=Homo sapiens GN=RAC2 PE=2 SV=1 - [B1AH78_HUMAN]
K7EMV3	11.96	1	1	92	10.3278	11.8247	21.9111	Histone H3 OS=Homo sapiens GN=H3F3B PE=2 SV=1 - [K7EMV3_HUMAN]
Q9BUF5	15.7	6	5	446	49.825	4.88135	21.4636	Tubulin beta-6 chain OS=Homo sapiens GN=TUBB6 PE=1 SV=1 - [TBB6_HUMAN]
P46783	18.79	3	3	165	18.8859	10.1548	21.2829	40S ribosomal protein S10 OS=Homo sapiens GN=RPS10 PE=1 SV=1 - [RS10_HUMAN]
Q56VL3	30.52	4	4	154	16.9426	9.02686	20.9774	OCIA domain-containing protein 2 OS=Homo sapiens GN=OCIAD2 PE=1 SV=1 - [OCAD2_HUMAN]
P62263	31.13	4	4	151	16.2625	10.0522	20.8293	40S ribosomal protein S14 OS=Homo sapiens GN=RPS14 PE=1 SV=3 - [RS14_HUMAN]
E7EPB3	28.23	3	3	124	14.5486	10.2134	20.7501	60S ribosomal protein L14 OS=Homo sapiens GN=RPL14 PE=4 SV=1 - [E7EPB3_HUMAN]
J3KPD9	25.89	3	3	197	22.4077	9.53955	20.5917	Nucleoside diphosphate kinase B OS=Homo sapiens GN=NME2 PE=3 SV=1 - [J3KPD9_HUMAN]
P51571	25.43	4	4	173	18.9866	6.15088	20.5869	Translocon-associated protein subunit delta OS=Homo sapiens GN=SSR4 PE=1 SV=1 - [SSRD_HUMAN]
P51572	8.13	2	2	246	27.974	8.44092	20.5848	B-cell receptor-associated protein 31 OS=Homo sapiens GN=BCAP31 PE=1 SV=3 - [BAP31_HUMAN]
P04792	22.93	2	2	205	22.7685	6.40479	20.5675	Heat shock protein beta-1 OS=Homo sapiens GN=HSPB1 PE=1 SV=2 - [HSPB1_HUMAN]
P0C0S5	25.78	3	3	128	13.5446	10.5796	20.3536	Histone H2A.Z OS=Homo sapiens GN=H2AFZ PE=1 SV=2 - [H2AZ_HUMAN]
Q13404	24.49	6	3	147	16.4843	7.92822	19.9386	Ubiquitin-conjugating enzyme E2 variant 1 OS=Homo sapiens GN=UBE2V1 PE=1 SV=2 - [UB2V1_HUMAN]
P10620	30.32	5	5	155	17.5872	9.39307	19.8308	Microsomal glutathione S-transferase 1 OS=Homo sapiens GN=MGST1 PE=1 SV=1 - [MGST1_HUMAN]
P15531	28.29	3	3	152	17.1377	6.18896	19.4017	Nucleoside diphosphate kinase A OS=Homo sapiens GN=NME1 PE=1 SV=1 - [NDKA_HUMAN]
P62913-2	12.99	2	2	177	20.1116	9.59814	19.1623	Isoform 2 of 60S ribosomal protein L11 OS=Homo sapiens GN=RPL11 - [RL11_HUMAN]
Q15149	0.56	2	2	4684	531.466	5.96045	19.0714	Plectin OS=Homo sapiens GN=PLEC PE=1 SV=3 - [PLEC_HUMAN]
P37802	18.59	4	3	199	22.3772	8.25049	19.0236	Transgelin-2 OS=Homo sapiens GN=TAGLN2 PE=1 SV=3 - [TAGL2_HUMAN]
P12109	3.31	3	2	1028	108.462	5.42725	18.8933	Collagen alpha-1(VI) chain OS=Homo sapiens GN=COL6A1 PE=1 SV=3 - [CO6A1_HUMAN]
P16403	13.15	4	4	213	21.3517	10.9312	18.8047	Histone H1.2 OS=Homo sapiens GN=HIST1H1C PE=1 SV=2 - [H12_HUMAN]
I3L404	21.29	3	3	155	16.5549	10.0669	18.4667	40S ribosomal protein S2 (Fragment) OS=Homo sapiens GN=RPS2 PE=3 SV=1 - [I3L404_HUMAN]
Q15819	24.83	7	3	145	16.3522	8.08936	18.4213	Ubiquitin-conjugating enzyme E2 variant 2 OS=Homo sapiens GN=UBE2V2 PE=1 SV=4 - [UB2V2_HUMAN]
Q9Y3U8	12.38	1	1	105	12.2459	11.5903	18.1915	60S ribosomal protein L36 OS=Homo sapiens GN=RPL36 PE=1 SV=3 - [RL36_HUMAN]
P62851	16	3	3	125	13.7337	10.1108	17.8325	40S ribosomal protein S25 OS=Homo sapiens GN=RPS25 PE=1 SV=1 - [RS25_HUMAN]
J3QRU4	35.4	4	3	113	12.2435	6.69775	17.5455	Vesicle-associated membrane protein 2 OS=Homo sapiens GN=VAMP2 PE=4 SV=2 - [J3QRU4_HUMAN]
P36578	7.96	3	3	427	47.6674	11.063	17.4064	60S ribosomal protein L4 OS=Homo sapiens GN=RPL4 PE=1 SV=5 - [RL4_HUMAN]
Q8N5K1	31.11	4	4	135	15.2685	9.61279	17.378	CDGSH iron-sulfur domain-containing protein 2 OS=Homo sapiens GN=CISD2 PE=1 SV=1 - [CISD2_HUMAN]
P63000	13.02	2	2	192	21.4362	8.49951	16.8605	Ras-related C3 botulinum toxin substrate 1 OS=Homo sapiens GN=RAC1 PE=1 SV=1 - [RAC1_HUMAN]
P62266	7.69	1	1	143	15.7977	10.4917	16.2301	40S ribosomal protein S23 OS=Homo sapiens GN=RPS23 PE=1 SV=3 - [RS23_HUMAN]
P02545	10.24	4	4	664	74.0947	7.02002	16.0431	Prelamin-A/C OS=Homo sapiens GN=LMNA PE=1 SV=1 - [LMNA_HUMAN]
I3L397	28.77	3	3	146	16.0089	4.99561	15.8013	Eukaryotic translation initiation factor 5A-1 (Fragment) OS=Homo sapiens GN=EIF5A PE=2 SV=2 - [I3L397_HUMAN]
P25398	28.03	3	3	132	14.5055	7.21045	15.7687	40S ribosomal protein S12 OS=Homo sapiens GN=RPS12 PE=1 SV=3 - [RS12_HUMAN]
K7EM56	28.57	3	2	112	12.9821	10.8872	15.2744	40S ribosomal protein S15 OS=Homo sapiens GN=RPS15 PE=3 SV=2 - [K7EM56_HUMAN]
F5H6Q2	33.61	3	2	122	13.7234	6.13818	15.2412	Polyubiquitin-C (Fragment) OS=Homo sapiens GN=UBC PE=2 SV=2 - [F5H6Q2_HUMAN]
P68036	25.97	5	2	154	17.8502	8.51416	14.6379	Ubiquitin-conjugating enzyme E2 L3 OS=Homo sapiens GN=UBE2L3 PE=1 SV=1 - [UB2L3_HUMAN]
C9JXB8	10.74	1	1	121	14.3598	11.312	14.3979	60S ribosomal protein L24 OS=Homo sapiens GN=RPL24 PE=4 SV=1 - [C9JXB8_HUMAN]
P05386	52.63	2	2	114	11.5067	4.32275	13.9641	60S acidic ribosomal protein P1 OS=Homo sapiens GN=RPLP1 PE=1 SV=1 - [RLA1_HUMAN]
P61923	27.12	4	4	177	20.1855	4.80518	13.9241	Coatomer subunit zeta-1 OS=Homo sapiens GN=COPZ1 PE=1 SV=1 - [COPZ1_HUMAN]
O75915	15.96	3	2	188	21.6004	9.77393	13.8174	PRA1 family protein 3 OS=Homo sapiens GN=ARL6IP5 PE=1 SV=1 - [PRAF3_HUMAN]
E9PQH6	17.16	2	2	169	19.2117	5.09717	13.801	Rho-related GTP-binding protein RhoC (Fragment) OS=Homo sapiens GN=RHOC PE=2 SV=1 - [E9PQH6_HUMAN]
P62314	20.17	3	2	119	13.2734	11.561	13.5835	Small nuclear ribonucleoprotein Sm D1 OS=Homo sapiens GN=SNRPD1 PE=1 SV=1 - [SMD1_HUMAN]
Q5JR95	27.13	4	4	188	21.866	10.3599	13.2177	40S ribosomal protein S8 OS=Homo sapiens GN=RPS8 PE=4 SV=1 - [Q5JR95_HUMAN]
Q9NZ45	34.26	3	3	108	12.1912	9.08545	13.09	CDGSH iron-sulfur domain-containing protein 1 OS=Homo sapiens GN=CISD1 PE=1 SV=1 - [CISD1_HUMAN]
P46778	20.63	3	2	160	18.5531	10.4917	13.0679	60S ribosomal protein L21 OS=Homo sapiens GN=RPL21 PE=1 SV=2 - [RL21_HUMAN]
P61088	17.11	2	2	152	17.127	6.56592	12.9921	Ubiquitin-conjugating enzyme E2 N OS=Homo sapiens GN=UBE2N PE=1 SV=1 - [UBE2N_HUMAN]
Q9GZZ1-2	43.21	3	3	81	9.45903	9.70068	12.8209	Isoform 2 of N-alpha-acetyltransferase 50 OS=Homo sapiens GN=NAA50 - [NAA50_HUMAN]
P50995-2	5.93	3	2	472	51.2096	7.66455	12.5584	Isoform 2 of Annexin A11 OS=Homo sapiens GN=ANXA11 - [ANX11_HUMAN]
F2Z388	28.13	3	3	96	10.638	10.2866	12.3316	60S ribosomal protein L35 OS=Homo sapiens GN=RPL35 PE=3 SV=1 - [F2Z388_HUMAN]
B5MCP9	6.42	1	1	187	21.2988	10.272	12.2954	40S ribosomal protein S7 OS=Homo sapiens GN=RPS7 PE=4 SV=1 - [B5MCP9_HUMAN]
P61006	13.04	2	2	207	23.6532	9.0708	12.0064	Ras-related protein Rab-8A OS=Homo sapiens GN=RAB8A PE=1 SV=1 - [RAB8A_HUMAN]
P39023	9.18	3	3	403	46.0798	10.1841	11.6675	60S ribosomal protein L3 OS=Homo sapiens GN=RPL3 PE=1 SV=2 - [RL3_HUMAN]
P57105	16.55	2	2	145	15.9182	6.30322	11.6269	Synaptojanin-2-binding protein OS=Homo sapiens GN=SYNJ2BP PE=1 SV=2 - [SYJ2B_HUMAN]
F8WDD7	26.55	3	3	113	13.049	9.51025	11.4306	Actin-related protein 2/3 complex subunit 4 OS=Homo sapiens GN=ARPC4 PE=2 SV=1 - [F8WDD7_HUMAN]
P50454	11.48	3	3	418	46.4112	8.68994	11.2519	Serpin H1 OS=Homo sapiens GN=SERPINH1 PE=1 SV=2 - [SERPH_HUMAN]
Q3B7A4	16.08	2	2	255	27.4183	8.23584	11.1208	60S acidic ribosomal protein P0 OS=Homo sapiens GN=RPLP0 PE=2 SV=1 - [Q3B7A4_HUMAN]
K7ERP4	7.74	1	1	155	17.6178	7.7085	11.0833	Glutathione peroxidase (Fragment) OS=Homo sapiens GN=GPX4 PE=3 SV=1 - [K7ERP4_HUMAN]
K7ELQ9	17.06	2	2	170	19.2578	8.96826	11.077	Transmembrane protein 205 (Fragment) OS=Homo sapiens GN=TMEM205 PE=2 SV=1 - [K7ELQ9_HUMAN]
P46779-4	34.78	3	3	69	7.88318	10.6968	11.0592	Isoform 4 of 60S ribosomal protein L28 OS=Homo sapiens GN=RPL28 - [RL28_HUMAN]
C9J8S3	15	2	2	160	18.0151	8.29443	11.0089	Ras-related protein Rab-7a OS=Homo sapiens GN=RAB7A PE=2 SV=1 - [C9J8S3_HUMAN]
O43617-2	11.19	1	1	134	14.9956	4.88135	10.7092	Isoform 2 of Trafficking protein particle complex subunit 3 OS=Homo sapiens GN=TRAPPC3 - [TPPC3_HUMAN]
Q9P0L0	9.64	2	2	249	27.8752	8.6167	10.6491	Vesicle-associated membrane protein-associated protein A OS=Homo sapiens GN=VAPA PE=1 SV=3 - [VAPA_HUMAN]
H7C5R1	3.99	3	2	852	97.6512	5.49072	10.4174	Ceruloplasmin (Fragment) OS=Homo sapiens GN=CP PE=2 SV=1 - [H7C5R1_HUMAN]
F8W7Q4	21.53	2	2	144	16.5047	9.77393	10.3156	Protein FAM162A OS=Homo sapiens GN=FAM162A PE=2 SV=1 - [F8W7Q4_HUMAN]
B4E241	11.29	1	1	124	14.1942	10.0815	10.2227	Serine/arginine-rich-splicing factor 3 OS=Homo sapiens GN=SRSF3 PE=2 SV=1 - [B4E241_HUMAN]
D3YTB1	9.77	1	1	133	15.6067	11.4438	10.1167	60S ribosomal protein L32 (Fragment) OS=Homo sapiens GN=RPL32 PE=2 SV=1 - [D3YTB1_HUMAN]
P40429	5.91	1	1	203	23.5624	10.9312	10.0955	60S ribosomal protein L13a OS=Homo sapiens GN=RPL13A PE=1 SV=2 - [RL13A_HUMAN]
O95183	18.1	2	2	116	12.7967	7.85498	9.96304	Vesicle-associated membrane protein 5 OS=Homo sapiens GN=VAMP5 PE=1 SV=1 - [VAMP5_HUMAN]
E7EQG2	7.18	2	2	362	41.2642	5.64307	9.92148	Eukaryotic initiation factor 4A-II OS=Homo sapiens GN=EIF4A2 PE=2 SV=1 - [E7EQG2_HUMAN]
E9PMY3	55.56	3	3	63	7.2037	7.34229	9.86263	Protein tyrosine phosphatase type IVA 2 (Fragment) OS=Homo sapiens GN=PTP4A2 PE=2 SV=1 - [E9PMY3_HUMAN]
K7EMA7	15.71	1	1	70	7.91839	9.23193	9.81281	60S ribosomal protein L23a OS=Homo sapiens GN=RPL23A PE=3 SV=1 - [K7EMA7_HUMAN]
P61026	6	1	1	200	22.5266	8.38232	9.58934	Ras-related protein Rab-10 OS=Homo sapiens GN=RAB10 PE=1 SV=1 - [RAB10_HUMAN]
P49207	7.69	1	1	117	13.2845	11.4731	9.42078	60S ribosomal protein L34 OS=Homo sapiens GN=RPL34 PE=1 SV=3 - [RL34_HUMAN]
Q6RW13	24.53	2	2	159	17.4079	6.13818	9.40165	Type-1 angiotensin II receptor-associated protein OS=Homo sapiens GN=AGTRAP PE=1 SV=1 - [ATRAP_HUMAN]
O15155	24.58	2	2	118	13.2808	9.05615	9.39155	BET1 homolog OS=Homo sapiens GN=BET1 PE=1 SV=1 - [BET1_HUMAN]
K7EJT5	55.32	3	3	47	5.07968	9.42236	9.09941	60S ribosomal protein L22 (Fragment) OS=Homo sapiens GN=RPL22 PE=2 SV=1 - [K7EJT5_HUMAN]
P20292	5.59	1	1	161	18.1454	8.44092	9.02115	Arachidonate 5-lipoxygenase-activating protein OS=Homo sapiens GN=ALOX5AP PE=1 SV=2 - [AL5AP_HUMAN]
P16401	4.87	1	1	226	22.5665	10.9165	8.9935	Histone H1.5 OS=Homo sapiens GN=HIST1H1B PE=1 SV=3 - [H15_HUMAN]
P08238	3.59	3	3	724	83.2121	5.03369	8.96654	Heat shock protein HSP 90-beta OS=Homo sapiens GN=HSP90AB1 PE=1 SV=4 - [HS90B_HUMAN]
C9K0U8	19.01	2	2	121	14.1224	9.56885	8.83923	Single-stranded DNA-binding protein (Fragment) OS=Homo sapiens GN=SSBP1 PE=2 SV=1 - [C9K0U8_HUMAN]
J3QS96	18.84	2	2	138	15.9494	10.521	8.81789	60S ribosomal protein L17 (Fragment) OS=Homo sapiens GN=RPL17 PE=3 SV=1 - [J3QS96_HUMAN]
P62847-2	11.54	1	1	130	15.0592	10.8872	8.65118	Isoform 2 of 40S ribosomal protein S24 OS=Homo sapiens GN=RPS24 - [RS24_HUMAN]
P05164-2	3.38	2	2	650	73.8066	9.11475	8.64692	Isoform H14 of Myeloperoxidase OS=Homo sapiens GN=MPO - [PERM_HUMAN]
O60831	16.29	2	2	178	19.2455	9.18799	8.52452	PRA1 family protein 2 OS=Homo sapiens GN=PRAF2 PE=1 SV=1 - [PRAF2_HUMAN]
J3QSB4	8.73	1	1	126	14.6833	12.1177	8.45612	60S ribosomal protein L13 (Fragment) OS=Homo sapiens GN=RPL13 PE=2 SV=1 - [J3QSB4_HUMAN]
F8W0G4	20.89	2	2	158	16.6267	7.76709	8.39074	Poly(rC)-binding protein 2 (Fragment) OS=Homo sapiens GN=PCBP2 PE=2 SV=1 - [F8W0G4_HUMAN]
H0YNX5	16.04	2	2	106	11.9784	8.57275	8.21106	Signal peptidase complex catalytic subunit SEC11A (Fragment) OS=Homo sapiens GN=SEC11A PE=2 SV=1 - [H0YNX5_HUMAN]
P62906	5.99	1	1	217	24.8155	9.93506	8.19454	60S ribosomal protein L10a OS=Homo sapiens GN=RPL10A PE=1 SV=2 - [RL10A_HUMAN]
C9JA28	8.05	1	1	174	20.1485	9.43701	8.0816	Translocon-associated protein subunit gamma OS=Homo sapiens GN=SSR3 PE=2 SV=1 - [C9JA28_HUMAN]
P62854	20.87	2	2	115	13.0071	11.0044	8.05654	40S ribosomal protein S26 OS=Homo sapiens GN=RPS26 PE=1 SV=3 - [RS26_HUMAN]
J3KTF8	15.03	2	2	193	21.504	5.49072	8.00929	Rho GDP-dissociation inhibitor 1 (Fragment) OS=Homo sapiens GN=ARHGDIA PE=2 SV=2 - [J3KTF8_HUMAN]
K7ERI8	15.53	2	2	161	17.8411	9.45166	7.99381	Uncharacterized protein OS=Homo sapiens PE=3 SV=1 - [K7ERI8_HUMAN]
C9JYQ9	19.83	2	2	121	14.4695	9.37842	7.97113	60S ribosomal protein L22-like 1 OS=Homo sapiens GN=RPL22L1 PE=2 SV=1 - [C9JYQ9_HUMAN]
Q9UBV8	8.45	2	2	284	30.3613	6.53662	7.9537	Peflin OS=Homo sapiens GN=PEF1 PE=1 SV=1 - [PEF1_HUMAN]
Q00839-2	1.86	1	1	806	88.9242	5.78271	7.90793	Isoform Short of Heterogeneous nuclear ribonucleoprotein U OS=Homo sapiens GN=HNRNPU - [HNRPU_HUMAN]
E7ESE0	18.07	2	2	166	18.8882	10.1987	7.90232	60S ribosomal protein L9 (Fragment) OS=Homo sapiens GN=RPL9 PE=4 SV=1 - [E7ESE0_HUMAN]
B4DR94	10.37	1	1	164	18.5685	7.32764	7.75771	Synaptobrevin homolog YKT6 OS=Homo sapiens GN=YKT6 PE=2 SV=1 - [B4DR94_HUMAN]
P05141	4.36	1	1	298	32.8312	9.68604	7.7521	ADP/ATP translocase 2 OS=Homo sapiens GN=SLC25A5 PE=1 SV=7 - [ADT2_HUMAN]
M0R0P7	19.71	2	2	137	16.1665	10.6675	7.73968	60S ribosomal protein L18a OS=Homo sapiens GN=RPL18A PE=3 SV=1 - [M0R0P7_HUMAN]
Q9Y623	0.77	1	1	1939	222.932	5.84619	7.6167	Myosin-4 OS=Homo sapiens GN=MYH4 PE=1 SV=2 - [MYH4_HUMAN]
P51153	5.91	1	1	203	22.7597	9.18799	7.60184	Ras-related protein Rab-13 OS=Homo sapiens GN=RAB13 PE=1 SV=1 - [RAB13_HUMAN]
H0YNE9	6.38	1	1	188	21.8541	8.48486	7.51404	Ras-related protein Rab-8B (Fragment) OS=Homo sapiens GN=RAB8B PE=2 SV=1 - [H0YNE9_HUMAN]
Q86WV2	13.25	1	1	83	9.28473	8.48486	7.44448	COX4I1 protein OS=Homo sapiens GN=COX4I1 PE=4 SV=1 - [Q86WV2_HUMAN]
U3KPR7	13	1	1	100	11.3915	5.41455	7.4331	Calpain small subunit 1 (Fragment) OS=Homo sapiens GN=CAPNS1 PE=4 SV=1 - [U3KPR7_HUMAN]
F6RFD5	16.3	2	2	135	15.3869	8.5874	7.40775	Destrin OS=Homo sapiens GN=DSTN PE=2 SV=1 - [F6RFD5_HUMAN]
P27449	11.61	1	1	155	15.7255	8.44092	7.28752	V-type proton ATPase 16 kDa proteolipid subunit OS=Homo sapiens GN=ATP6V0C PE=1 SV=1 - [VATL_HUMAN]
D6RBE9	4.09	1	1	220	24.6824	4.89404	7.12698	Annexin OS=Homo sapiens GN=ANXA5 PE=2 SV=1 - [D6RBE9_HUMAN]
K7EJ44	13.46	1	1	104	11.3828	9.17334	7.12577	Profilin 1, isoform CRA_b OS=Homo sapiens GN=PFN1 PE=4 SV=1 - [K7EJ44_HUMAN]
D6RAW0	40.28	4	2	72	8.20811	8.88037	6.90663	Ubiquitin-conjugating enzyme E2 D3 (Fragment) OS=Homo sapiens GN=UBE2D3 PE=2 SV=1 - [D6RAW0_HUMAN]
Q15365	9.27	2	2	356	37.4739	7.09326	6.89127	Poly(rC)-binding protein 1 OS=Homo sapiens GN=PCBP1 PE=1 SV=2 - [PCBP1_HUMAN]
H7BZW6	9.09	1	1	143	16.0261	9.12939	6.83161	Histone deacetylase complex subunit SAP18 (Fragment) OS=Homo sapiens GN=SAP18 PE=4 SV=2 - [H7BZW6_HUMAN]
O75379-2	23.57	2	2	140	16.2304	6.59521	6.72598	Isoform 2 of Vesicle-associated membrane protein 4 OS=Homo sapiens GN=VAMP4 - [VAMP4_HUMAN]
H3BR68	23.85	2	2	130	13.769	8.90967	6.68322	Fructose-bisphosphate aldolase A (Fragment) OS=Homo sapiens GN=ALDOA PE=4 SV=1 - [H3BR68_HUMAN]
Q04941	18.42	2	2	152	16.6797	7.23975	6.43978	Proteolipid protein 2 OS=Homo sapiens GN=PLP2 PE=1 SV=1 - [PLP2_HUMAN]
P09497-2	6.16	3	1	211	23.1671	4.69092	6.43861	Isoform Non-brain of Clathrin light chain B OS=Homo sapiens GN=CLTB - [CLCB_HUMAN]
H0YFA4	16.67	1	1	192	20.6971	8.93896	6.43064	Cysteine-rich protein 2 (Fragment) OS=Homo sapiens GN=CRIP2 PE=4 SV=1 - [H0YFA4_HUMAN]
P67809	7.1	1	1	324	35.9027	9.87646	6.31076	Nuclease-sensitive element-binding protein 1 OS=Homo sapiens GN=YBX1 PE=1 SV=3 - [YBOX1_HUMAN]
C9J0K6	7.74	1	1	155	17.5935	5.60498	6.24412	Sorcin OS=Homo sapiens GN=SRI PE=2 SV=1 - [C9J0K6_HUMAN]
O15511	7.95	1	1	151	16.3103	5.66846	6.18776	Actin-related protein 2/3 complex subunit 5 OS=Homo sapiens GN=ARPC5 PE=1 SV=3 - [ARPC5_HUMAN]
P48047	10.33	2	2	213	23.2627	9.96436	6.10651	ATP synthase subunit O, mitochondrial OS=Homo sapiens GN=ATP5O PE=1 SV=1 - [ATPO_HUMAN]
A8TX70-2	0.36	1	1	2526	279.756	7.35693	6.07362	Isoform 2 of Collagen alpha-5(VI) chain OS=Homo sapiens GN=COL6A5 - [CO6A5_HUMAN]
Q9HBL7	15.65	2	2	147	17.1899	9.5835	5.99427	Plasminogen receptor (KT) OS=Homo sapiens GN=PLGRKT PE=1 SV=1 - [PLRKT_HUMAN]
G3V2K7	7.19	1	1	153	16.8937	6.52197	5.96292	Transmembrane emp24 domain-containing protein 10 OS=Homo sapiens GN=TMED10 PE=2 SV=1 - [G3V2K7_HUMAN]
M0QZN2	9.7	1	1	134	14.7537	8.48486	5.88262	40S ribosomal protein S5 OS=Homo sapiens GN=RPS5 PE=2 SV=1 - [M0QZN2_HUMAN]
P62316-2	17.59	2	2	108	12.3906	9.89111	5.55642	Isoform 2 of Small nuclear ribonucleoprotein Sm D2 OS=Homo sapiens GN=SNRPD2 - [SMD2_HUMAN]
Q9Y3D6	8.55	1	1	152	16.927	8.79248	5.49757	Mitochondrial fission 1 protein OS=Homo sapiens GN=FIS1 PE=1 SV=2 - [FIS1_HUMAN]
B4DWW1	15.24	2	2	164	18.5536	5.70654	5.49659	ADP-ribosylation factor-like protein 1 OS=Homo sapiens GN=ARL1 PE=2 SV=1 - [B4DWW1_HUMAN]
P04899	7.32	2	2	355	40.4251	5.5415	5.48691	Guanine nucleotide-binding protein G(i) subunit alpha-2 OS=Homo sapiens GN=GNAI2 PE=1 SV=3 - [GNAI2_HUMAN]
C9JKI3	13.04	2	2	138	15.9181	5.24951	5.42913	Caveolin (Fragment) OS=Homo sapiens GN=CAV1 PE=2 SV=1 - [C9JKI3_HUMAN]
O95197-3	4.66	1	1	236	25.5926	8.51416	5.42635	Isoform 3 of Reticulon-3 OS=Homo sapiens GN=RTN3 - [RTN3_HUMAN]
Q15388	8.97	1	1	145	16.2877	8.60205	5.3872	Mitochondrial import receptor subunit TOM20 homolog OS=Homo sapiens GN=TOMM20 PE=1 SV=1 - [TOM20_HUMAN]
P02751-2	2.49	1	1	642	71.9239	7.03467	5.3717	Isoform 2 of Fibronectin OS=Homo sapiens GN=FN1 - [FINC_HUMAN]
O95292	5.35	1	1	243	27.2111	7.29834	5.26932	Vesicle-associated membrane protein-associated protein B/C OS=Homo sapiens GN=VAPB PE=1 SV=3 - [VAPB_HUMAN]
Q8N4V1	18.32	1	1	131	14.6766	9.15869	5.20897	Membrane magnesium transporter 1 OS=Homo sapiens GN=MMGT1 PE=1 SV=1 - [MMGT1_HUMAN]
Q7Z5G4-3	11.19	1	1	134	15.568	8.42627	5.18507	Isoform 2 of Golgin subfamily A member 7 OS=Homo sapiens GN=GOLGA7 - [GOGA7_HUMAN]
Q86YZ3	1.68	1	1	2850	282.228	10.0376	4.93335	Hornerin OS=Homo sapiens GN=HRNR PE=1 SV=2 - [HORN_HUMAN]
B4DJP7	8.33	1	1	120	13.2829	8.90967	4.91024	Small nuclear ribonucleoprotein Sm D3 OS=Homo sapiens GN=SNRPD3 PE=2 SV=1 - [B4DJP7_HUMAN]
A6NLH6	14.6	1	1	137	15.7599	6.96143	4.87946	Protein cornichon homolog 4 OS=Homo sapiens GN=CNIH4 PE=2 SV=1 - [A6NLH6_HUMAN]
E9PM31	21.74	1	1	92	10.0208	4.58936	4.87418	CD81 antigen (Fragment) OS=Homo sapiens GN=CD81 PE=2 SV=2 - [E9PM31_HUMAN]
Q9Y3B3-2	5.32	1	1	188	21.2194	6.20166	4.84831	Isoform 2 of Transmembrane emp24 domain-containing protein 7 OS=Homo sapiens GN=TMED7 - [TMED7_HUMAN]
F8VR50	13.1	1	1	84	9.71999	7.92822	4.82882	Actin-related protein 2/3 complex subunit 3 (Fragment) OS=Homo sapiens GN=ARPC3 PE=2 SV=1 - [F8VR50_HUMAN]
O76094-2	2.79	1	1	610	67.8374	9.40771	4.81783	Isoform 2 of Signal recognition particle subunit SRP72 OS=Homo sapiens GN=SRP72 - [SRP72_HUMAN]
B8ZZT4	10.1	1	1	99	11.1846	5.03369	4.79168	Vesicle-associated membrane protein 8 OS=Homo sapiens GN=VAMP8 PE=2 SV=1 - [B8ZZT4_HUMAN]
J3QR09	4.66	1	1	193	23.1201	11.4731	4.78904	Ribosomal protein L19 OS=Homo sapiens GN=RPL19 PE=3 SV=1 - [J3QR09_HUMAN]
Q9BQB6-3	14.13	1	1	92	9.86812	8.39697	4.75259	Isoform 3 of Vitamin K epoxide reductase complex subunit 1 OS=Homo sapiens GN=VKORC1 - [VKOR1_HUMAN]
P00338-4	3.65	1	1	274	30.1858	7.15186	4.61269	Isoform 4 of L-lactate dehydrogenase A chain OS=Homo sapiens GN=LDHA - [LDHA_HUMAN]
G3V5P8	23.97	1	1	121	14.041	6.72705	4.53722	Protein cornichon homolog 1 OS=Homo sapiens GN=CNIH1 PE=2 SV=1 - [G3V5P8_HUMAN]
E9PP21	9.38	1	1	160	16.9291	8.90967	4.49927	Cysteine and glycine-rich protein 1 OS=Homo sapiens GN=CSRP1 PE=2 SV=1 - [E9PP21_HUMAN]
Q9BVK6	3.83	1	1	235	27.2602	8.01611	4.36371	Transmembrane emp24 domain-containing protein 9 OS=Homo sapiens GN=TMED9 PE=1 SV=2 - [TMED9_HUMAN]
M0QXF7	17.86	1	1	84	9.66357	4.99561	4.27643	UPF0556 protein C19orf10 (Fragment) OS=Homo sapiens GN=C19orf10 PE=4 SV=1 - [M0QXF7_HUMAN]
P61081	6.01	1	1	183	20.8866	7.69385	4.2565	NEDD8-conjugating enzyme Ubc12 OS=Homo sapiens GN=UBE2M PE=1 SV=1 - [UBC12_HUMAN]
E9PQE3	20	1	1	85	9.24562	5.03369	3.99327	Neuroblast differentiation-associated protein AHNAK (Fragment) OS=Homo sapiens GN=AHNAK PE=2 SV=2 - [E9PQE3_HUMAN]
Q9NS69	8.45	1	1	142	15.5118	4.33545	3.88363	Mitochondrial import receptor subunit TOM22 homolog OS=Homo sapiens GN=TOMM22 PE=1 SV=3 - [TOM22_HUMAN]
O95295	10.29	1	1	136	14.8649	9.30518	3.8318	SNARE-associated protein Snapin OS=Homo sapiens GN=SNAPIN PE=1 SV=1 - [SNAPN_HUMAN]
Q9Y3E5	7.82	1	1	179	19.181	8.73389	3.7767	Peptidyl-tRNA hydrolase 2, mitochondrial OS=Homo sapiens GN=PTRH2 PE=1 SV=1 - [PTH2_HUMAN]
P61966	10.13	1	1	158	18.7206	5.73193	3.73605	AP-1 complex subunit sigma-1A OS=Homo sapiens GN=AP1S1 PE=1 SV=1 - [AP1S1_HUMAN]
P47914	9.43	1	1	159	17.7411	11.6636	3.62816	60S ribosomal protein L29 OS=Homo sapiens GN=RPL29 PE=1 SV=2 - [RL29_HUMAN]
Q5RI15	11.86	1	1	118	13.2828	8.76318	3.55263	Cytochrome c oxidase protein 20 homolog OS=Homo sapiens GN=COX20 PE=1 SV=2 - [COX20_HUMAN]
Q8N5M9	6.56	1	1	183	21.1111	9.72998	3.54255	Protein jagunal homolog 1 OS=Homo sapiens GN=JAGN1 PE=1 SV=1 - [JAGN1_HUMAN]
P60604-2	17.52	1	1	137	15.6035	4.56396	3.4732	Isoform 2 of Ubiquitin-conjugating enzyme E2 G2 OS=Homo sapiens GN=UBE2G2 - [UB2G2_HUMAN]
A0FGR8-5	3.66	1	1	328	35.8237	9.70068	3.41849	Isoform 5 of Extended synaptotagmin-2 OS=Homo sapiens GN=ESYT2 - [ESYT2_HUMAN]
H7C2P7	12.71	1	1	118	13.7704	10.4185	3.40656	39S ribosomal protein L23, mitochondrial (Fragment) OS=Homo sapiens GN=MRPL23 PE=4 SV=1 - [H7C2P7_HUMAN]
O00264	7.18	1	1	195	21.6578	4.70361	3.32273	Membrane-associated progesterone receptor component 1 OS=Homo sapiens GN=PGRMC1 PE=1 SV=3 - [PGRC1_HUMAN]
P31942-3	4.04	1	1	297	31.5054	7.31299	3.23867	Isoform 3 of Heterogeneous nuclear ribonucleoprotein H3 OS=Homo sapiens GN=HNRNPH3 - [HNRH3_HUMAN]
F8W1N5	19.72	1	1	71	7.80827	9.62744	3.23271	Nascent polypeptide-associated complex subunit alpha, muscle-specific form (Fragment) OS=Homo sapiens GN=NACA PE=2 SV=1 - [F8W1N5_HUMAN]
Q5VZR0	10.16	1	1	128	14.2041	9.51025	3.2289	Golgi-associated plant pathogenesis-related protein 1 OS=Homo sapiens GN=GLIPR2 PE=2 SV=1 - [Q5VZR0_HUMAN]
P55083	5.49	2	1	255	28.6299	5.63037	3.22167	Microfibril-associated glycoprotein 4 OS=Homo sapiens GN=MFAP4 PE=1 SV=2 - [MFAP4_HUMAN]
Q9Y2Q3-4	8.74	1	1	183	20.5245	6.53662	3.18897	Isoform 4 of Glutathione S-transferase kappa 1 OS=Homo sapiens GN=GSTK1 - [GSTK1_HUMAN]
H0Y8L3	4.1	1	1	366	39.879	6.85889	3.16434	Transforming growth factor-beta-induced protein ig-h3 (Fragment) OS=Homo sapiens GN=TGFBI PE=4 SV=1 - [H0Y8L3_HUMAN]
P55145	7.69	1	1	182	20.6868	8.68994	3.14932	Mesencephalic astrocyte-derived neurotrophic factor OS=Homo sapiens GN=MANF PE=1 SV=3 - [MANF_HUMAN]
Q5JRR6	4.35	1	1	506	56.8155	6.23975	3.14014	Ubiquitin-like modifier-activating enzyme 1 OS=Homo sapiens GN=UBA1 PE=2 SV=1 - [Q5JRR6_HUMAN]
H0Y400	5.35	1	1	187	21.7761	5.12256	3.1347	Spliceosome RNA helicase DDX39B (Fragment) OS=Homo sapiens GN=DDX39B PE=4 SV=1 - [H0Y400_HUMAN]
Q6IAK0	9.49	1	1	137	15.834	6.66846	3.10822	SELT protein OS=Homo sapiens GN=SELT PE=2 SV=1 - [Q6IAK0_HUMAN]
F5H6P7	10.78	1	1	102	11.7912	5.51611	3.04341	Protein mago nashi homolog 2 OS=Homo sapiens GN=MAGOHB PE=2 SV=1 - [F5H6P7_HUMAN]
Q9NRP0	8.05	1	1	149	16.8178	9.12939	3.0125	Oligosaccharyltransferase complex subunit OSTC OS=Homo sapiens GN=OSTC PE=1 SV=1 - [OSTC_HUMAN]
D6RCT6	9.8	1	1	102	11.5369	7.37158	2.96497	Meiotic nuclear division protein 1 homolog (Fragment) OS=Homo sapiens GN=MND1 PE=2 SV=1 - [D6RCT6_HUMAN]
E9PJD9	12.09	1	1	91	10.1206	10.2134	2.95539	60S ribosomal protein L27a OS=Homo sapiens GN=RPL27A PE=3 SV=1 - [E9PJD9_HUMAN]
Q9BPX5	8.5	1	1	153	16.9308	6.59521	2.93407	Actin-related protein 2/3 complex subunit 5-like protein OS=Homo sapiens GN=ARPC5L PE=1 SV=1 - [ARP5L_HUMAN]
D6RA82	3.17	1	1	284	32.0985	5.93506	2.93307	Annexin OS=Homo sapiens GN=ANXA3 PE=3 SV=1 - [D6RA82_HUMAN]
H0YC77	9.89	1	1	91	10.1281	7.21045	2.93307	Annexin (Fragment) OS=Homo sapiens GN=ANXA6 PE=3 SV=1 - [H0YC77_HUMAN]
X1WI22	22	1	1	50	5.75306	9.24658	2.92092	GTP-binding protein SAR1a (Fragment) OS=Homo sapiens GN=SAR1A PE=4 SV=1 - [X1WI22_HUMAN]
Q9UI09	11.72	1	1	145	17.1036	9.62744	2.90524	NADH dehydrogenase [ubiquinone] 1 alpha subcomplex subunit 12 OS=Homo sapiens GN=NDUFA12 PE=1 SV=1 - [NDUAC_HUMAN]
F8WBC0	34.38	1	1	32	3.50191	9.42236	2.89658	Ras-related protein Rap-1b (Fragment) OS=Homo sapiens GN=RAP1B PE=2 SV=1 - [F8WBC0_HUMAN]
Q9ULC4-2	11.24	1	1	169	19.216	8.25049	2.88542	Isoform 2 of Malignant T-cell-amplified sequence 1 OS=Homo sapiens GN=MCTS1 - [MCTS1_HUMAN]
Q9BVC6	4.94	1	1	243	26.1936	10.4771	2.88229	Transmembrane protein 109 OS=Homo sapiens GN=TMEM109 PE=1 SV=1 - [TM109_HUMAN]
H0Y6E7	4.45	1	1	292	31.8364	9.84717	2.86793	RNA-binding motif protein, X chromosome, N-terminally processed (Fragment) OS=Homo sapiens GN=RBMX PE=4 SV=2 - [H0Y6E7_HUMAN]
P48444	2.35	1	1	511	57.1741	6.21436	2.86305	Coatomer subunit delta OS=Homo sapiens GN=ARCN1 PE=1 SV=1 - [COPD_HUMAN]
E9PKV2	7.04	1	1	142	16.3608	10.4771	2.85635	39S ribosomal protein L17, mitochondrial (Fragment) OS=Homo sapiens GN=MRPL17 PE=2 SV=1 - [E9PKV2_HUMAN]
P48059	3.69	1	1	325	37.2258	8.04541	2.85109	LIM and senescent cell antigen-like-containing domain protein 1 OS=Homo sapiens GN=LIMS1 PE=1 SV=4 - [LIMS1_HUMAN]
G3V4K2	25.58	1	1	43	4.66441	4.60205	2.83908	GTPase KRas OS=Homo sapiens GN=KRAS PE=2 SV=1 - [G3V4K2_HUMAN]
A2A3L6	3.44	1	1	582	63.3572	9.24658	2.83689	Tetratricopeptide repeat protein 24 OS=Homo sapiens GN=TTC24 PE=2 SV=1 - [TTC24_HUMAN]
O14880	9.87	1	1	152	16.5056	9.37842	2.80154	Microsomal glutathione S-transferase 3 OS=Homo sapiens GN=MGST3 PE=1 SV=1 - [MGST3_HUMAN]
F6U784	10.19	1	1	108	12.2784	5.51611	2.65985	Ras-related protein Rap-2a OS=Homo sapiens GN=RAP2A PE=2 SV=1 - [F6U784_HUMAN]
P26885	8.45	1	1	142	15.6393	9.12939	2.65727	Peptidyl-prolyl cis-trans isomerase FKBP2 OS=Homo sapiens GN=FKBP2 PE=1 SV=2 - [FKBP2_HUMAN]
P48061-2	14.61	2	1	89	10.0965	9.64209	2.61514	Isoform Alpha of Stromal cell-derived factor 1 OS=Homo sapiens GN=CXCL12 - [SDF1_HUMAN]
C9JBJ6	11.4	1	1	114	12.9504	4.58936	2.61061	DNA-directed RNA polymerases I, II, and III subunit RPABC3 OS=Homo sapiens GN=POLR2H PE=4 SV=1 - [C9JBJ6_HUMAN]
P04049	2.78	1	1	648	73.0049	9.20264	2.60602	RAF proto-oncogene serine/threonine-protein kinase OS=Homo sapiens GN=RAF1 PE=1 SV=1 - [RAF1_HUMAN]
P55769	9.38	1	1	128	14.1646	8.45557	2.60026	NHP2-like protein 1 OS=Homo sapiens GN=NHP2L1 PE=1 SV=3 - [NH2L1_HUMAN]
Q15084-3	3.2	1	1	437	47.8081	5.08447	2.59725	Isoform 3 of Protein disulfide-isomerase A6 OS=Homo sapiens GN=PDIA6 - [PDIA6_HUMAN]
Q3ZAQ7	11.88	1	1	101	11.3469	7.23975	2.59463	Vacuolar ATPase assembly integral membrane protein VMA21 OS=Homo sapiens GN=VMA21 PE=1 SV=1 - [VMA21_HUMAN]
Q9Y696	4.74	1	1	253	28.7537	5.59229	2.56637	Chloride intracellular channel protein 4 OS=Homo sapiens GN=CLIC4 PE=1 SV=4 - [CLIC4_HUMAN]
E7EX53	6.77	1	1	133	15.7125	11.0044	2.51915	Ribosomal protein L15 (Fragment) OS=Homo sapiens GN=RPL15 PE=2 SV=1 - [E7EX53_HUMAN]

## Sheet: Sheet2
Accession	Coverage	# PSMs	# Peptides	# AAs	MW [kDa]	calc. pI	Score	Description
P08670	55.79	36	31	466	53.6191	5.12256	177.586	Vimentin OS=Homo sapiens GN=VIM PE=1 SV=4 - [VIME_HUMAN]
P58876	56.35	30	7	126	13.9276	10.3159	108.086	Histone H2B type 1-D OS=Homo sapiens GN=HIST1H2BD PE=1 SV=2 - [H2B1D_HUMAN]
P23527	56.35	29	6	126	13.8976	10.3159	106.962	Histone H2B type 1-O OS=Homo sapiens GN=HIST1H2BO PE=1 SV=3 - [H2B1O_HUMAN]
P04264	40.99	23	22	644	65.999	8.11865	101.428	Keratin, type II cytoskeletal 1 OS=Homo sapiens GN=KRT1 PE=1 SV=6 - [K2C1_HUMAN]
Q96KK5	36.72	15	6	128	13.8978	10.8872	87.5845	Histone H2A type 1-H OS=Homo sapiens GN=HIST1H2AH PE=1 SV=3 - [H2A1H_HUMAN]
P13645	32.53	17	16	584	58.7917	5.21143	71.6923	Keratin, type I cytoskeletal 10 OS=Homo sapiens GN=KRT10 PE=1 SV=6 - [K1C10_HUMAN]
P07355	46.61	16	15	339	38.5798	7.75244	71.5593	Annexin A2 OS=Homo sapiens GN=ANXA2 PE=1 SV=2 - [ANXA2_HUMAN]
P23284	50.93	18	11	216	23.7275	9.40771	70.4421	Peptidyl-prolyl cis-trans isomerase B OS=Homo sapiens GN=PPIB PE=1 SV=2 - [PPIB_HUMAN]
Q93077	36.15	11	6	130	14.0969	11.0483	69.5947	Histone H2A type 1-C OS=Homo sapiens GN=HIST1H2AC PE=1 SV=3 - [H2A1C_HUMAN]
P35527	33.87	11	10	623	62.0268	5.23682	66.8285	Keratin, type I cytoskeletal 9 OS=Homo sapiens GN=KRT9 PE=1 SV=3 - [K1C9_HUMAN]
P60709	34.4	11	9	375	41.7097	5.47803	66.7927	Actin, cytoplasmic 1 OS=Homo sapiens GN=ACTB PE=1 SV=1 - [ACTB_HUMAN]
P62937	55.76	20	7	165	18.0009	7.81104	65.8996	Peptidyl-prolyl cis-trans isomerase A OS=Homo sapiens GN=PPIA PE=1 SV=2 - [PPIA_HUMAN]
P61204	58.56	12	9	181	20.5877	7.43018	63.8115	ADP-ribosylation factor 3 OS=Homo sapiens GN=ARF3 PE=1 SV=2 - [ARF3_HUMAN]
P37235	56.99	13	11	193	22.299	5.35107	60.8207	Hippocalcin-like protein 1 OS=Homo sapiens GN=HPCAL1 PE=1 SV=3 - [HPCL1_HUMAN]
P04083	24.86	9	8	346	38.69	7.02002	58.3505	Annexin A1 OS=Homo sapiens GN=ANXA1 PE=1 SV=2 - [ANXA1_HUMAN]
P84095	53.93	13	9	191	21.2949	8.11865	57.0675	Rho-related GTP-binding protein RhoG OS=Homo sapiens GN=RHOG PE=1 SV=1 - [RHOG_HUMAN]
P68371	41.57	13	12	445	49.799	4.89404	56.534	Tubulin beta-4B chain OS=Homo sapiens GN=TUBB4B PE=1 SV=1 - [TBB4B_HUMAN]
P18085	50.56	10	7	180	20.4977	7.13721	55.2958	ADP-ribosylation factor 4 OS=Homo sapiens GN=ARF4 PE=1 SV=3 - [ARF4_HUMAN]
G3V1A4	57.72	10	8	149	16.8008	8.35303	53.5757	Cofilin 1 (Non-muscle), isoform CRA_a OS=Homo sapiens GN=CFL1 PE=4 SV=1 - [G3V1A4_HUMAN]
P39019	56.55	10	10	145	16.0505	10.3159	51.71	40S ribosomal protein S19 OS=Homo sapiens GN=RPS19 PE=1 SV=2 - [RS19_HUMAN]
P35908	20.66	11	10	639	65.3932	8.00146	48.9567	Keratin, type II cytoskeletal 2 epidermal OS=Homo sapiens GN=KRT2 PE=1 SV=2 - [K22E_HUMAN]
F8VPF3	47.69	10	7	130	14.4268	4.51318	48.8439	Myosin light polypeptide 6 (Fragment) OS=Homo sapiens GN=MYL6 PE=2 SV=1 - [F8VPF3_HUMAN]
C9J1Z8	60.67	10	7	150	17.0959	7.34229	47.9232	ADP-ribosylation factor 5 (Fragment) OS=Homo sapiens GN=ARF5 PE=3 SV=1 - [C9J1Z8_HUMAN]
P07437	35.14	11	10	444	49.639	4.89404	47.8355	Tubulin beta chain OS=Homo sapiens GN=TUBB PE=1 SV=2 - [TBB5_HUMAN]
P61254	42.76	7	6	145	17.2475	10.5503	46.0877	60S ribosomal protein L26 OS=Homo sapiens GN=RPL26 PE=1 SV=1 - [RL26_HUMAN]
P62269	32.24	9	6	152	17.7079	10.9897	43.998	40S ribosomal protein S18 OS=Homo sapiens GN=RPS18 PE=1 SV=3 - [RS18_HUMAN]
O60493	55.56	7	7	162	18.7508	8.66064	43.8389	Sorting nexin-3 OS=Homo sapiens GN=SNX3 PE=1 SV=3 - [SNX3_HUMAN]
Q02878	18.06	8	6	288	32.7076	10.5796	43.6277	60S ribosomal protein L6 OS=Homo sapiens GN=RPL6 PE=1 SV=3 - [RL6_HUMAN]
P08708	60	9	7	135	15.5404	9.84717	43.4432	40S ribosomal protein S17 OS=Homo sapiens GN=RPS17 PE=1 SV=2 - [RS17_HUMAN]
P62805	54.37	7	7	103	11.3604	11.356	42.8754	Histone H4 OS=Homo sapiens GN=HIST1H4A PE=1 SV=2 - [H4_HUMAN]
Q13885	28.99	10	9	445	49.875	4.89404	42.1137	Tubulin beta-2A chain OS=Homo sapiens GN=TUBB2A PE=1 SV=1 - [TBB2A_HUMAN]
Q5T8M8	30.66	8	6	287	32.0278	5.41455	40.8959	Actin, alpha skeletal muscle OS=Homo sapiens GN=ACTA1 PE=2 SV=1 - [Q5T8M8_HUMAN]
P62330	38.86	7	5	175	20.0694	8.95361	40.8764	ADP-ribosylation factor 6 OS=Homo sapiens GN=ARF6 PE=1 SV=2 - [ARF6_HUMAN]
Q6DRA6	16.46	4	3	164	18.0065	10.5796	40.2615	Putative histone H2B type 2-D OS=Homo sapiens GN=HIST2H2BD PE=5 SV=3 - [H2B2D_HUMAN]
Q00765	25.93	9	7	189	21.479	8.104	39.6431	Receptor expression-enhancing protein 5 OS=Homo sapiens GN=REEP5 PE=1 SV=3 - [REEP5_HUMAN]
P17931	25.6	7	5	250	26.1361	8.55811	39.2647	Galectin-3 OS=Homo sapiens GN=LGALS3 PE=1 SV=5 - [LEG3_HUMAN]
P09382	49.63	7	6	135	14.7062	5.50342	38.8979	Galectin-1 OS=Homo sapiens GN=LGALS1 PE=1 SV=2 - [LEG1_HUMAN]
M0R3H0	35	5	4	100	11.0681	10.2427	37.661	40S ribosomal protein S16 OS=Homo sapiens GN=RPS16 PE=2 SV=1 - [M0R3H0_HUMAN]
P30050	53.94	6	6	165	17.8075	9.42236	35.5451	60S ribosomal protein L12 OS=Homo sapiens GN=RPL12 PE=1 SV=1 - [RL12_HUMAN]
O75340-2	32.28	7	7	189	21.6507	5.40186	35.1717	Isoform 2 of Programmed cell death protein 6 OS=Homo sapiens GN=PDCD6 - [PDCD6_HUMAN]
Q96A32	37.28	7	7	169	19.0024	5.0083	34.9697	Myosin regulatory light chain 2, skeletal muscle isoform OS=Homo sapiens GN=MYLPF PE=2 SV=1 - [MLRS_HUMAN]
E5RI99	51.75	9	5	114	12.6476	9.5542	34.7825	60S ribosomal protein L30 (Fragment) OS=Homo sapiens GN=RPL30 PE=2 SV=1 - [E5RI99_HUMAN]
E9PNW4	45.37	8	6	108	11.9765	5.74463	34.0049	CD59 glycoprotein OS=Homo sapiens GN=CD59 PE=2 SV=1 - [E9PNW4_HUMAN]
P62244	40.77	5	4	130	14.83	10.1255	33.8324	40S ribosomal protein S15a OS=Homo sapiens GN=RPS15A PE=1 SV=2 - [RS15A_HUMAN]
Q13509	25.56	8	8	450	50.4003	4.93213	32.856	Tubulin beta-3 chain OS=Homo sapiens GN=TUBB3 PE=1 SV=2 - [TBB3_HUMAN]
P62280	24.68	3	3	158	18.419	10.3013	32.456	40S ribosomal protein S11 OS=Homo sapiens GN=RPS11 PE=1 SV=3 - [RS11_HUMAN]
P62753	17.67	6	5	249	28.663	10.8433	30.8217	40S ribosomal protein S6 OS=Homo sapiens GN=RPS6 PE=1 SV=1 - [RS6_HUMAN]
P05387	67.83	5	4	115	11.6578	4.53857	30.8125	60S acidic ribosomal protein P2 OS=Homo sapiens GN=RPLP2 PE=1 SV=1 - [RLA2_HUMAN]
Q71U36-2	17.31	5	5	416	46.2678	5.08447	30.6867	Isoform 2 of Tubulin alpha-1A chain OS=Homo sapiens GN=TUBA1A - [TBA1A_HUMAN]
P61601	23.32	7	6	193	22.2309	5.35107	30.4548	Neurocalcin-delta OS=Homo sapiens GN=NCALD PE=2 SV=2 - [NCALD_HUMAN]
J3KMX5	28.38	5	5	148	16.7223	10.5063	30.095	40S ribosomal protein S13 OS=Homo sapiens GN=RPS13 PE=2 SV=1 - [J3KMX5_HUMAN]
F8W1B7	19.59	6	4	194	22.3126	10.2134	30.0319	Matrix metalloproteinase-14 (Fragment) OS=Homo sapiens GN=MMP14 PE=2 SV=1 - [F8W1B7_HUMAN]
P19105	45.03	6	6	171	19.7815	4.80518	30.0019	Myosin regulatory light chain 12A OS=Homo sapiens GN=MYL12A PE=1 SV=2 - [ML12A_HUMAN]
F8VWC5	37.11	7	6	159	18.08	11.8394	29.8331	60S ribosomal protein L18 OS=Homo sapiens GN=RPL18 PE=2 SV=1 - [F8VWC5_HUMAN]
Q15836	41	6	4	100	11.302	8.79248	29.4226	Vesicle-associated membrane protein 3 OS=Homo sapiens GN=VAMP3 PE=1 SV=3 - [VAMP3_HUMAN]
P04406-2	32.76	7	7	293	31.528	7.60596	29.0028	Isoform 2 of Glyceraldehyde-3-phosphate dehydrogenase OS=Homo sapiens GN=GAPDH - [G3P_HUMAN]
D6RB09	30.57	6	6	193	22.4448	9.75928	28.9755	40S ribosomal protein S3a (Fragment) OS=Homo sapiens GN=RPS3A PE=3 SV=2 - [D6RB09_HUMAN]
C9K025	31.91	3	3	94	10.6387	10.7114	28.1156	60S ribosomal protein L35a (Fragment) OS=Homo sapiens GN=RPL35A PE=2 SV=1 - [C9K025_HUMAN]
P62424	21.8	5	4	266	29.977	10.6089	27.6357	60S ribosomal protein L7a OS=Homo sapiens GN=RPL7A PE=1 SV=2 - [RL7A_HUMAN]
H0YE40	60.98	10	4	82	9.09947	8.1626	27.3407	CD44 antigen (Fragment) OS=Homo sapiens GN=CD44 PE=2 SV=1 - [H0YE40_HUMAN]
H7C2W9	31.48	4	4	108	12.8031	11.0044	26.9142	60S ribosomal protein L31 (Fragment) OS=Homo sapiens GN=RPL31 PE=4 SV=1 - [H7C2W9_HUMAN]
P61353	33.82	5	3	136	15.7877	10.5649	26.8136	60S ribosomal protein L27 OS=Homo sapiens GN=RPL27 PE=1 SV=2 - [RL27_HUMAN]
P23396	35.39	6	6	243	26.6714	9.65674	26.5604	40S ribosomal protein S3 OS=Homo sapiens GN=RPS3 PE=1 SV=2 - [RS3_HUMAN]
P60866	19.33	3	2	119	13.3643	9.93506	26.0088	40S ribosomal protein S20 OS=Homo sapiens GN=RPS20 PE=1 SV=1 - [RS20_HUMAN]
P37108	19.85	3	2	136	14.5608	10.0376	25.8392	Signal recognition particle 14 kDa protein OS=Homo sapiens GN=SRP14 PE=1 SV=2 - [SRP14_HUMAN]
B5MCT8	25.18	5	5	139	16.6174	11.063	25.5704	40S ribosomal protein S9 OS=Homo sapiens GN=RPS9 PE=3 SV=1 - [B5MCT8_HUMAN]
P62829	34.29	4	4	140	14.8561	10.5063	25.5057	60S ribosomal protein L23 OS=Homo sapiens GN=RPL23 PE=1 SV=1 - [RL23_HUMAN]
C9J931	32.91	3	3	79	8.66837	6.02393	24.9708	GTP-binding protein Rheb OS=Homo sapiens GN=RHEB PE=4 SV=1 - [C9J931_HUMAN]
A8MUD9	26.92	4	4	208	24.4174	10.6675	24.7512	60S ribosomal protein L7 OS=Homo sapiens GN=RPL7 PE=3 SV=1 - [A8MUD9_HUMAN]
F8W7C6	26.38	4	4	163	18.5797	9.94971	24.2542	60S ribosomal protein L10 OS=Homo sapiens GN=RPL10 PE=2 SV=1 - [F8W7C6_HUMAN]
P09132	29.17	4	4	144	16.1454	9.84717	23.8843	Signal recognition particle 19 kDa protein OS=Homo sapiens GN=SRP19 PE=1 SV=3 - [SRP19_HUMAN]
O75396	30.23	5	5	215	24.5775	6.91748	23.586	Vesicle-trafficking protein SEC22b OS=Homo sapiens GN=SEC22B PE=1 SV=4 - [SC22B_HUMAN]
E9PKZ0	13.66	3	3	205	22.3752	10.7554	23.5717	60S ribosomal protein L8 (Fragment) OS=Homo sapiens GN=RPL8 PE=2 SV=1 - [E9PKZ0_HUMAN]
P05976-2	17.88	4	3	151	16.8043	4.67822	23.4862	Isoform MLC3 of Myosin light chain 1/3, skeletal muscle isoform OS=Homo sapiens GN=MYL1 - [MYL1_HUMAN]
P68104	10.17	3	3	462	50.1091	9.01221	23.1023	Elongation factor 1-alpha 1 OS=Homo sapiens GN=EEF1A1 PE=1 SV=1 - [EF1A1_HUMAN]
P62701	14.07	3	3	263	29.5791	10.1548	23.0802	40S ribosomal protein S4, X isoform OS=Homo sapiens GN=RPS4X PE=1 SV=2 - [RS4X_HUMAN]
B1AH78	15.66	3	3	166	18.4905	6.53662	22.6763	Ras-related C3 botulinum toxin substrate 2 (Fragment) OS=Homo sapiens GN=RAC2 PE=2 SV=1 - [B1AH78_HUMAN]
K7EMV3	11.96	1	1	92	10.3278	11.8247	21.9111	Histone H3 OS=Homo sapiens GN=H3F3B PE=2 SV=1 - [K7EMV3_HUMAN]
Q9BUF5	15.7	6	5	446	49.825	4.88135	21.4636	Tubulin beta-6 chain OS=Homo sapiens GN=TUBB6 PE=1 SV=1 - [TBB6_HUMAN]
P46783	18.79	3	3	165	18.8859	10.1548	21.2829	40S ribosomal protein S10 OS=Homo sapiens GN=RPS10 PE=1 SV=1 - [RS10_HUMAN]
Q56VL3	30.52	4	4	154	16.9426	9.02686	20.9774	OCIA domain-containing protein 2 OS=Homo sapiens GN=OCIAD2 PE=1 SV=1 - [OCAD2_HUMAN]
P62263	31.13	4	4	151	16.2625	10.0522	20.8293	40S ribosomal protein S14 OS=Homo sapiens GN=RPS14 PE=1 SV=3 - [RS14_HUMAN]
E7EPB3	28.23	3	3	124	14.5486	10.2134	20.7501	60S ribosomal protein L14 OS=Homo sapiens GN=RPL14 PE=4 SV=1 - [E7EPB3_HUMAN]
J3KPD9	25.89	3	3	197	22.4077	9.53955	20.5917	Nucleoside diphosphate kinase B OS=Homo sapiens GN=NME2 PE=3 SV=1 - [J3KPD9_HUMAN]
P51571	25.43	4	4	173	18.9866	6.15088	20.5869	Translocon-associated protein subunit delta OS=Homo sapiens GN=SSR4 PE=1 SV=1 - [SSRD_HUMAN]
P51572	8.13	2	2	246	27.974	8.44092	20.5848	B-cell receptor-associated protein 31 OS=Homo sapiens GN=BCAP31 PE=1 SV=3 - [BAP31_HUMAN]
P04792	22.93	2	2	205	22.7685	6.40479	20.5675	Heat shock protein beta-1 OS=Homo sapiens GN=HSPB1 PE=1 SV=2 - [HSPB1_HUMAN]
P04259	11.17	6	6	564	60.0303	8.00146	20.5243	Keratin, type II cytoskeletal 6B OS=Homo sapiens GN=KRT6B PE=1 SV=5 - [K2C6B_HUMAN]
P0C0S5	25.78	3	3	128	13.5446	10.5796	20.3536	Histone H2A.Z OS=Homo sapiens GN=H2AFZ PE=1 SV=2 - [H2AZ_HUMAN]
Q13404	24.49	6	3	147	16.4843	7.92822	19.9386	Ubiquitin-conjugating enzyme E2 variant 1 OS=Homo sapiens GN=UBE2V1 PE=1 SV=2 - [UB2V1_HUMAN]
P10620	30.32	5	5	155	17.5872	9.39307	19.8308	Microsomal glutathione S-transferase 1 OS=Homo sapiens GN=MGST1 PE=1 SV=1 - [MGST1_HUMAN]
P15531	28.29	3	3	152	17.1377	6.18896	19.4017	Nucleoside diphosphate kinase A OS=Homo sapiens GN=NME1 PE=1 SV=1 - [NDKA_HUMAN]
P02533	8.47	4	4	472	51.5294	5.16064	19.2085	Keratin, type I cytoskeletal 14 OS=Homo sapiens GN=KRT14 PE=1 SV=4 - [K1C14_HUMAN]
P62913-2	12.99	2	2	177	20.1116	9.59814	19.1623	Isoform 2 of 60S ribosomal protein L11 OS=Homo sapiens GN=RPL11 - [RL11_HUMAN]
Q15149	0.56	2	2	4684	531.466	5.96045	19.0714	Plectin OS=Homo sapiens GN=PLEC PE=1 SV=3 - [PLEC_HUMAN]
P37802	18.59	4	3	199	22.3772	8.25049	19.0236	Transgelin-2 OS=Homo sapiens GN=TAGLN2 PE=1 SV=3 - [TAGL2_HUMAN]
P12109	3.31	3	2	1028	108.462	5.42725	18.8933	Collagen alpha-1(VI) chain OS=Homo sapiens GN=COL6A1 PE=1 SV=3 - [CO6A1_HUMAN]
P16403	13.15	4	4	213	21.3517	10.9312	18.8047	Histone H1.2 OS=Homo sapiens GN=HIST1H1C PE=1 SV=2 - [H12_HUMAN]
I3L404	21.29	3	3	155	16.5549	10.0669	18.4667	40S ribosomal protein S2 (Fragment) OS=Homo sapiens GN=RPS2 PE=3 SV=1 - [I3L404_HUMAN]
Q15819	24.83	7	3	145	16.3522	8.08936	18.4213	Ubiquitin-conjugating enzyme E2 variant 2 OS=Homo sapiens GN=UBE2V2 PE=1 SV=4 - [UB2V2_HUMAN]
Q9Y3U8	12.38	1	1	105	12.2459	11.5903	18.1915	60S ribosomal protein L36 OS=Homo sapiens GN=RPL36 PE=1 SV=3 - [RL36_HUMAN]
P62851	16	3	3	125	13.7337	10.1108	17.8325	40S ribosomal protein S25 OS=Homo sapiens GN=RPS25 PE=1 SV=1 - [RS25_HUMAN]
J3QRU4	35.4	4	3	113	12.2435	6.69775	17.5455	Vesicle-associated membrane protein 2 OS=Homo sapiens GN=VAMP2 PE=4 SV=2 - [J3QRU4_HUMAN]
P36578	7.96	3	3	427	47.6674	11.063	17.4064	60S ribosomal protein L4 OS=Homo sapiens GN=RPL4 PE=1 SV=5 - [RL4_HUMAN]
Q8N5K1	31.11	4	4	135	15.2685	9.61279	17.378	CDGSH iron-sulfur domain-containing protein 2 OS=Homo sapiens GN=CISD2 PE=1 SV=1 - [CISD2_HUMAN]
P63000	13.02	2	2	192	21.4362	8.49951	16.8605	Ras-related C3 botulinum toxin substrate 1 OS=Homo sapiens GN=RAC1 PE=1 SV=1 - [RAC1_HUMAN]
P62266	7.69	1	1	143	15.7977	10.4917	16.2301	40S ribosomal protein S23 OS=Homo sapiens GN=RPS23 PE=1 SV=3 - [RS23_HUMAN]
P02545	10.24	4	4	664	74.0947	7.02002	16.0431	Prelamin-A/C OS=Homo sapiens GN=LMNA PE=1 SV=1 - [LMNA_HUMAN]
I3L397	28.77	3	3	146	16.0089	4.99561	15.8013	Eukaryotic translation initiation factor 5A-1 (Fragment) OS=Homo sapiens GN=EIF5A PE=2 SV=2 - [I3L397_HUMAN]
P25398	28.03	3	3	132	14.5055	7.21045	15.7687	40S ribosomal protein S12 OS=Homo sapiens GN=RPS12 PE=1 SV=3 - [RS12_HUMAN]
K7EM56	28.57	3	2	112	12.9821	10.8872	15.2744	40S ribosomal protein S15 OS=Homo sapiens GN=RPS15 PE=3 SV=2 - [K7EM56_HUMAN]
F5H6Q2	33.61	3	2	122	13.7234	6.13818	15.2412	Polyubiquitin-C (Fragment) OS=Homo sapiens GN=UBC PE=2 SV=2 - [F5H6Q2_HUMAN]
P68036	25.97	5	2	154	17.8502	8.51416	14.6379	Ubiquitin-conjugating enzyme E2 L3 OS=Homo sapiens GN=UBE2L3 PE=1 SV=1 - [UB2L3_HUMAN]
C9JXB8	10.74	1	1	121	14.3598	11.312	14.3979	60S ribosomal protein L24 OS=Homo sapiens GN=RPL24 PE=4 SV=1 - [C9JXB8_HUMAN]
P05386	52.63	2	2	114	11.5067	4.32275	13.9641	60S acidic ribosomal protein P1 OS=Homo sapiens GN=RPLP1 PE=1 SV=1 - [RLA1_HUMAN]
P61923	27.12	4	4	177	20.1855	4.80518	13.9241	Coatomer subunit zeta-1 OS=Homo sapiens GN=COPZ1 PE=1 SV=1 - [COPZ1_HUMAN]
O75915	15.96	3	2	188	21.6004	9.77393	13.8174	PRA1 family protein 3 OS=Homo sapiens GN=ARL6IP5 PE=1 SV=1 - [PRAF3_HUMAN]
E9PQH6	17.16	2	2	169	19.2117	5.09717	13.801	Rho-related GTP-binding protein RhoC (Fragment) OS=Homo sapiens GN=RHOC PE=2 SV=1 - [E9PQH6_HUMAN]
P62314	20.17	3	2	119	13.2734	11.561	13.5835	Small nuclear ribonucleoprotein Sm D1 OS=Homo sapiens GN=SNRPD1 PE=1 SV=1 - [SMD1_HUMAN]
Q5JR95	27.13	4	4	188	21.866	10.3599	13.2177	40S ribosomal protein S8 OS=Homo sapiens GN=RPS8 PE=4 SV=1 - [Q5JR95_HUMAN]
Q9NZ45	34.26	3	3	108	12.1912	9.08545	13.09	CDGSH iron-sulfur domain-containing protein 1 OS=Homo sapiens GN=CISD1 PE=1 SV=1 - [CISD1_HUMAN]
P46778	20.63	3	2	160	18.5531	10.4917	13.0679	60S ribosomal protein L21 OS=Homo sapiens GN=RPL21 PE=1 SV=2 - [RL21_HUMAN]
P61088	17.11	2	2	152	17.127	6.56592	12.9921	Ubiquitin-conjugating enzyme E2 N OS=Homo sapiens GN=UBE2N PE=1 SV=1 - [UBE2N_HUMAN]
Q9GZZ1-2	43.21	3	3	81	9.45903	9.70068	12.8209	Isoform 2 of N-alpha-acetyltransferase 50 OS=Homo sapiens GN=NAA50 - [NAA50_HUMAN]
P50995-2	5.93	3	2	472	51.2096	7.66455	12.5584	Isoform 2 of Annexin A11 OS=Homo sapiens GN=ANXA11 - [ANX11_HUMAN]
F2Z388	28.13	3	3	96	10.638	10.2866	12.3316	60S ribosomal protein L35 OS=Homo sapiens GN=RPL35 PE=3 SV=1 - [F2Z388_HUMAN]
B5MCP9	6.42	1	1	187	21.2988	10.272	12.2954	40S ribosomal protein S7 OS=Homo sapiens GN=RPS7 PE=4 SV=1 - [B5MCP9_HUMAN]
P61006	13.04	2	2	207	23.6532	9.0708	12.0064	Ras-related protein Rab-8A OS=Homo sapiens GN=RAB8A PE=1 SV=1 - [RAB8A_HUMAN]
P39023	9.18	3	3	403	46.0798	10.1841	11.6675	60S ribosomal protein L3 OS=Homo sapiens GN=RPL3 PE=1 SV=2 - [RL3_HUMAN]
P57105	16.55	2	2	145	15.9182	6.30322	11.6269	Synaptojanin-2-binding protein OS=Homo sapiens GN=SYNJ2BP PE=1 SV=2 - [SYJ2B_HUMAN]
F8WDD7	26.55	3	3	113	13.049	9.51025	11.4306	Actin-related protein 2/3 complex subunit 4 OS=Homo sapiens GN=ARPC4 PE=2 SV=1 - [F8WDD7_HUMAN]
P50454	11.48	3	3	418	46.4112	8.68994	11.2519	Serpin H1 OS=Homo sapiens GN=SERPINH1 PE=1 SV=2 - [SERPH_HUMAN]
Q3B7A4	16.08	2	2	255	27.4183	8.23584	11.1208	60S acidic ribosomal protein P0 OS=Homo sapiens GN=RPLP0 PE=2 SV=1 - [Q3B7A4_HUMAN]
K7ERP4	7.74	1	1	155	17.6178	7.7085	11.0833	Glutathione peroxidase (Fragment) OS=Homo sapiens GN=GPX4 PE=3 SV=1 - [K7ERP4_HUMAN]
K7ELQ9	17.06	2	2	170	19.2578	8.96826	11.077	Transmembrane protein 205 (Fragment) OS=Homo sapiens GN=TMEM205 PE=2 SV=1 - [K7ELQ9_HUMAN]
P46779-4	34.78	3	3	69	7.88318	10.6968	11.0592	Isoform 4 of 60S ribosomal protein L28 OS=Homo sapiens GN=RPL28 - [RL28_HUMAN]
C9J8S3	15	2	2	160	18.0151	8.29443	11.0089	Ras-related protein Rab-7a OS=Homo sapiens GN=RAB7A PE=2 SV=1 - [C9J8S3_HUMAN]
O43617-2	11.19	1	1	134	14.9956	4.88135	10.7092	Isoform 2 of Trafficking protein particle complex subunit 3 OS=Homo sapiens GN=TRAPPC3 - [TPPC3_HUMAN]
Q9P0L0	9.64	2	2	249	27.8752	8.6167	10.6491	Vesicle-associated membrane protein-associated protein A OS=Homo sapiens GN=VAPA PE=1 SV=3 - [VAPA_HUMAN]
P05787	3.93	2	2	483	53.6711	5.59229	10.4787	Keratin, type II cytoskeletal 8 OS=Homo sapiens GN=KRT8 PE=1 SV=7 - [K2C8_HUMAN]
H7C5R1	3.99	3	2	852	97.6512	5.49072	10.4174	Ceruloplasmin (Fragment) OS=Homo sapiens GN=CP PE=2 SV=1 - [H7C5R1_HUMAN]
F8W7Q4	21.53	2	2	144	16.5047	9.77393	10.3156	Protein FAM162A OS=Homo sapiens GN=FAM162A PE=2 SV=1 - [F8W7Q4_HUMAN]
B4E241	11.29	1	1	124	14.1942	10.0815	10.2227	Serine/arginine-rich-splicing factor 3 OS=Homo sapiens GN=SRSF3 PE=2 SV=1 - [B4E241_HUMAN]
D3YTB1	9.77	1	1	133	15.6067	11.4438	10.1167	60S ribosomal protein L32 (Fragment) OS=Homo sapiens GN=RPL32 PE=2 SV=1 - [D3YTB1_HUMAN]
P40429	5.91	1	1	203	23.5624	10.9312	10.0955	60S ribosomal protein L13a OS=Homo sapiens GN=RPL13A PE=1 SV=2 - [RL13A_HUMAN]
O95183	18.1	2	2	116	12.7967	7.85498	9.96304	Vesicle-associated membrane protein 5 OS=Homo sapiens GN=VAMP5 PE=1 SV=1 - [VAMP5_HUMAN]
E7EQG2	7.18	2	2	362	41.2642	5.64307	9.92148	Eukaryotic initiation factor 4A-II OS=Homo sapiens GN=EIF4A2 PE=2 SV=1 - [E7EQG2_HUMAN]
E9PMY3	55.56	3	3	63	7.2037	7.34229	9.86263	Protein tyrosine phosphatase type IVA 2 (Fragment) OS=Homo sapiens GN=PTP4A2 PE=2 SV=1 - [E9PMY3_HUMAN]
K7EMA7	15.71	1	1	70	7.91839	9.23193	9.81281	60S ribosomal protein L23a OS=Homo sapiens GN=RPL23A PE=3 SV=1 - [K7EMA7_HUMAN]
P61026	6	1	1	200	22.5266	8.38232	9.58934	Ras-related protein Rab-10 OS=Homo sapiens GN=RAB10 PE=1 SV=1 - [RAB10_HUMAN]
P49207	7.69	1	1	117	13.2845	11.4731	9.42078	60S ribosomal protein L34 OS=Homo sapiens GN=RPL34 PE=1 SV=3 - [RL34_HUMAN]
Q6RW13	24.53	2	2	159	17.4079	6.13818	9.40165	Type-1 angiotensin II receptor-associated protein OS=Homo sapiens GN=AGTRAP PE=1 SV=1 - [ATRAP_HUMAN]
O15155	24.58	2	2	118	13.2808	9.05615	9.39155	BET1 homolog OS=Homo sapiens GN=BET1 PE=1 SV=1 - [BET1_HUMAN]
K7EJT5	55.32	3	3	47	5.07968	9.42236	9.09941	60S ribosomal protein L22 (Fragment) OS=Homo sapiens GN=RPL22 PE=2 SV=1 - [K7EJT5_HUMAN]
P20292	5.59	1	1	161	18.1454	8.44092	9.02115	Arachidonate 5-lipoxygenase-activating protein OS=Homo sapiens GN=ALOX5AP PE=1 SV=2 - [AL5AP_HUMAN]
P16401	4.87	1	1	226	22.5665	10.9165	8.9935	Histone H1.5 OS=Homo sapiens GN=HIST1H1B PE=1 SV=3 - [H15_HUMAN]
P08238	3.59	3	3	724	83.2121	5.03369	8.96654	Heat shock protein HSP 90-beta OS=Homo sapiens GN=HSP90AB1 PE=1 SV=4 - [HS90B_HUMAN]
C9K0U8	19.01	2	2	121	14.1224	9.56885	8.83923	Single-stranded DNA-binding protein (Fragment) OS=Homo sapiens GN=SSBP1 PE=2 SV=1 - [C9K0U8_HUMAN]
J3QS96	18.84	2	2	138	15.9494	10.521	8.81789	60S ribosomal protein L17 (Fragment) OS=Homo sapiens GN=RPL17 PE=3 SV=1 - [J3QS96_HUMAN]
P62847-2	11.54	1	1	130	15.0592	10.8872	8.65118	Isoform 2 of 40S ribosomal protein S24 OS=Homo sapiens GN=RPS24 - [RS24_HUMAN]
P05164-2	3.38	2	2	650	73.8066	9.11475	8.64692	Isoform H14 of Myeloperoxidase OS=Homo sapiens GN=MPO - [PERM_HUMAN]
O60831	16.29	2	2	178	19.2455	9.18799	8.52452	PRA1 family protein 2 OS=Homo sapiens GN=PRAF2 PE=1 SV=1 - [PRAF2_HUMAN]
J3QSB4	8.73	1	1	126	14.6833	12.1177	8.45612	60S ribosomal protein L13 (Fragment) OS=Homo sapiens GN=RPL13 PE=2 SV=1 - [J3QSB4_HUMAN]
F8W0G4	20.89	2	2	158	16.6267	7.76709	8.39074	Poly(rC)-binding protein 2 (Fragment) OS=Homo sapiens GN=PCBP2 PE=2 SV=1 - [F8W0G4_HUMAN]
H0YNX5	16.04	2	2	106	11.9784	8.57275	8.21106	Signal peptidase complex catalytic subunit SEC11A (Fragment) OS=Homo sapiens GN=SEC11A PE=2 SV=1 - [H0YNX5_HUMAN]
P62906	5.99	1	1	217	24.8155	9.93506	8.19454	60S ribosomal protein L10a OS=Homo sapiens GN=RPL10A PE=1 SV=2 - [RL10A_HUMAN]
C9JA28	8.05	1	1	174	20.1485	9.43701	8.0816	Translocon-associated protein subunit gamma OS=Homo sapiens GN=SSR3 PE=2 SV=1 - [C9JA28_HUMAN]
P62854	20.87	2	2	115	13.0071	11.0044	8.05654	40S ribosomal protein S26 OS=Homo sapiens GN=RPS26 PE=1 SV=3 - [RS26_HUMAN]
J3KTF8	15.03	2	2	193	21.504	5.49072	8.00929	Rho GDP-dissociation inhibitor 1 (Fragment) OS=Homo sapiens GN=ARHGDIA PE=2 SV=2 - [J3KTF8_HUMAN]
K7ERI8	15.53	2	2	161	17.8411	9.45166	7.99381	Uncharacterized protein OS=Homo sapiens PE=3 SV=1 - [K7ERI8_HUMAN]
C9JYQ9	19.83	2	2	121	14.4695	9.37842	7.97113	60S ribosomal protein L22-like 1 OS=Homo sapiens GN=RPL22L1 PE=2 SV=1 - [C9JYQ9_HUMAN]
Q9UBV8	8.45	2	2	284	30.3613	6.53662	7.9537	Peflin OS=Homo sapiens GN=PEF1 PE=1 SV=1 - [PEF1_HUMAN]
Q00839-2	1.86	1	1	806	88.9242	5.78271	7.90793	Isoform Short of Heterogeneous nuclear ribonucleoprotein U OS=Homo sapiens GN=HNRNPU - [HNRPU_HUMAN]
E7ESE0	18.07	2	2	166	18.8882	10.1987	7.90232	60S ribosomal protein L9 (Fragment) OS=Homo sapiens GN=RPL9 PE=4 SV=1 - [E7ESE0_HUMAN]
B4DR94	10.37	1	1	164	18.5685	7.32764	7.75771	Synaptobrevin homolog YKT6 OS=Homo sapiens GN=YKT6 PE=2 SV=1 - [B4DR94_HUMAN]
P05141	4.36	1	1	298	32.8312	9.68604	7.7521	ADP/ATP translocase 2 OS=Homo sapiens GN=SLC25A5 PE=1 SV=7 - [ADT2_HUMAN]
M0R0P7	19.71	2	2	137	16.1665	10.6675	7.73968	60S ribosomal protein L18a OS=Homo sapiens GN=RPL18A PE=3 SV=1 - [M0R0P7_HUMAN]
Q9Y623	0.77	1	1	1939	222.932	5.84619	7.6167	Myosin-4 OS=Homo sapiens GN=MYH4 PE=1 SV=2 - [MYH4_HUMAN]
P51153	5.91	1	1	203	22.7597	9.18799	7.60184	Ras-related protein Rab-13 OS=Homo sapiens GN=RAB13 PE=1 SV=1 - [RAB13_HUMAN]
H0YNE9	6.38	1	1	188	21.8541	8.48486	7.51404	Ras-related protein Rab-8B (Fragment) OS=Homo sapiens GN=RAB8B PE=2 SV=1 - [H0YNE9_HUMAN]
Q86WV2	13.25	1	1	83	9.28473	8.48486	7.44448	COX4I1 protein OS=Homo sapiens GN=COX4I1 PE=4 SV=1 - [Q86WV2_HUMAN]
U3KPR7	13	1	1	100	11.3915	5.41455	7.4331	Calpain small subunit 1 (Fragment) OS=Homo sapiens GN=CAPNS1 PE=4 SV=1 - [U3KPR7_HUMAN]
F6RFD5	16.3	2	2	135	15.3869	8.5874	7.40775	Destrin OS=Homo sapiens GN=DSTN PE=2 SV=1 - [F6RFD5_HUMAN]
P27449	11.61	1	1	155	15.7255	8.44092	7.28752	V-type proton ATPase 16 kDa proteolipid subunit OS=Homo sapiens GN=ATP6V0C PE=1 SV=1 - [VATL_HUMAN]
D6RBE9	4.09	1	1	220	24.6824	4.89404	7.12698	Annexin OS=Homo sapiens GN=ANXA5 PE=2 SV=1 - [D6RBE9_HUMAN]
K7EJ44	13.46	1	1	104	11.3828	9.17334	7.12577	Profilin 1, isoform CRA_b OS=Homo sapiens GN=PFN1 PE=4 SV=1 - [K7EJ44_HUMAN]
D6RAW0	40.28	4	2	72	8.20811	8.88037	6.90663	Ubiquitin-conjugating enzyme E2 D3 (Fragment) OS=Homo sapiens GN=UBE2D3 PE=2 SV=1 - [D6RAW0_HUMAN]
Q15365	9.27	2	2	356	37.4739	7.09326	6.89127	Poly(rC)-binding protein 1 OS=Homo sapiens GN=PCBP1 PE=1 SV=2 - [PCBP1_HUMAN]
H7BZW6	9.09	1	1	143	16.0261	9.12939	6.83161	Histone deacetylase complex subunit SAP18 (Fragment) OS=Homo sapiens GN=SAP18 PE=4 SV=2 - [H7BZW6_HUMAN]
O75379-2	23.57	2	2	140	16.2304	6.59521	6.72598	Isoform 2 of Vesicle-associated membrane protein 4 OS=Homo sapiens GN=VAMP4 - [VAMP4_HUMAN]
H3BR68	23.85	2	2	130	13.769	8.90967	6.68322	Fructose-bisphosphate aldolase A (Fragment) OS=Homo sapiens GN=ALDOA PE=4 SV=1 - [H3BR68_HUMAN]
Q04941	18.42	2	2	152	16.6797	7.23975	6.43978	Proteolipid protein 2 OS=Homo sapiens GN=PLP2 PE=1 SV=1 - [PLP2_HUMAN]
P09497-2	6.16	3	1	211	23.1671	4.69092	6.43861	Isoform Non-brain of Clathrin light chain B OS=Homo sapiens GN=CLTB - [CLCB_HUMAN]
H0YFA4	16.67	1	1	192	20.6971	8.93896	6.43064	Cysteine-rich protein 2 (Fragment) OS=Homo sapiens GN=CRIP2 PE=4 SV=1 - [H0YFA4_HUMAN]
P67809	7.1	1	1	324	35.9027	9.87646	6.31076	Nuclease-sensitive element-binding protein 1 OS=Homo sapiens GN=YBX1 PE=1 SV=3 - [YBOX1_HUMAN]
C9J0K6	7.74	1	1	155	17.5935	5.60498	6.24412	Sorcin OS=Homo sapiens GN=SRI PE=2 SV=1 - [C9J0K6_HUMAN]
O15511	7.95	1	1	151	16.3103	5.66846	6.18776	Actin-related protein 2/3 complex subunit 5 OS=Homo sapiens GN=ARPC5 PE=1 SV=3 - [ARPC5_HUMAN]
P48047	10.33	2	2	213	23.2627	9.96436	6.10651	ATP synthase subunit O, mitochondrial OS=Homo sapiens GN=ATP5O PE=1 SV=1 - [ATPO_HUMAN]
A8TX70-2	0.36	1	1	2526	279.756	7.35693	6.07362	Isoform 2 of Collagen alpha-5(VI) chain OS=Homo sapiens GN=COL6A5 - [CO6A5_HUMAN]
Q9HBL7	15.65	2	2	147	17.1899	9.5835	5.99427	Plasminogen receptor (KT) OS=Homo sapiens GN=PLGRKT PE=1 SV=1 - [PLRKT_HUMAN]
G3V2K7	7.19	1	1	153	16.8937	6.52197	5.96292	Transmembrane emp24 domain-containing protein 10 OS=Homo sapiens GN=TMED10 PE=2 SV=1 - [G3V2K7_HUMAN]
M0QZN2	9.7	1	1	134	14.7537	8.48486	5.88262	40S ribosomal protein S5 OS=Homo sapiens GN=RPS5 PE=2 SV=1 - [M0QZN2_HUMAN]
P62316-2	17.59	2	2	108	12.3906	9.89111	5.55642	Isoform 2 of Small nuclear ribonucleoprotein Sm D2 OS=Homo sapiens GN=SNRPD2 - [SMD2_HUMAN]
Q9Y3D6	8.55	1	1	152	16.927	8.79248	5.49757	Mitochondrial fission 1 protein OS=Homo sapiens GN=FIS1 PE=1 SV=2 - [FIS1_HUMAN]
B4DWW1	15.24	2	2	164	18.5536	5.70654	5.49659	ADP-ribosylation factor-like protein 1 OS=Homo sapiens GN=ARL1 PE=2 SV=1 - [B4DWW1_HUMAN]
P04899	7.32	2	2	355	40.4251	5.5415	5.48691	Guanine nucleotide-binding protein G(i) subunit alpha-2 OS=Homo sapiens GN=GNAI2 PE=1 SV=3 - [GNAI2_HUMAN]
C9JKI3	13.04	2	2	138	15.9181	5.24951	5.42913	Caveolin (Fragment) OS=Homo sapiens GN=CAV1 PE=2 SV=1 - [C9JKI3_HUMAN]
O95197-3	4.66	1	1	236	25.5926	8.51416	5.42635	Isoform 3 of Reticulon-3 OS=Homo sapiens GN=RTN3 - [RTN3_HUMAN]
Q15388	8.97	1	1	145	16.2877	8.60205	5.3872	Mitochondrial import receptor subunit TOM20 homolog OS=Homo sapiens GN=TOMM20 PE=1 SV=1 - [TOM20_HUMAN]
P02751-2	2.49	1	1	642	71.9239	7.03467	5.3717	Isoform 2 of Fibronectin OS=Homo sapiens GN=FN1 - [FINC_HUMAN]
P12035	3.34	2	2	628	64.3776	6.48096	5.34688	Keratin, type II cytoskeletal 3 OS=Homo sapiens GN=KRT3 PE=1 SV=3 - [K2C3_HUMAN]
O95292	5.35	1	1	243	27.2111	7.29834	5.26932	Vesicle-associated membrane protein-associated protein B/C OS=Homo sapiens GN=VAPB PE=1 SV=3 - [VAPB_HUMAN]
Q8N4V1	18.32	1	1	131	14.6766	9.15869	5.20897	Membrane magnesium transporter 1 OS=Homo sapiens GN=MMGT1 PE=1 SV=1 - [MMGT1_HUMAN]
Q7Z5G4-3	11.19	1	1	134	15.568	8.42627	5.18507	Isoform 2 of Golgin subfamily A member 7 OS=Homo sapiens GN=GOLGA7 - [GOGA7_HUMAN]
Q86YZ3	1.68	1	1	2850	282.228	10.0376	4.93335	Hornerin OS=Homo sapiens GN=HRNR PE=1 SV=2 - [HORN_HUMAN]
B4DJP7	8.33	1	1	120	13.2829	8.90967	4.91024	Small nuclear ribonucleoprotein Sm D3 OS=Homo sapiens GN=SNRPD3 PE=2 SV=1 - [B4DJP7_HUMAN]
A6NLH6	14.6	1	1	137	15.7599	6.96143	4.87946	Protein cornichon homolog 4 OS=Homo sapiens GN=CNIH4 PE=2 SV=1 - [A6NLH6_HUMAN]
E9PM31	21.74	1	1	92	10.0208	4.58936	4.87418	CD81 antigen (Fragment) OS=Homo sapiens GN=CD81 PE=2 SV=2 - [E9PM31_HUMAN]
Q9Y3B3-2	5.32	1	1	188	21.2194	6.20166	4.84831	Isoform 2 of Transmembrane emp24 domain-containing protein 7 OS=Homo sapiens GN=TMED7 - [TMED7_HUMAN]
F8VR50	13.1	1	1	84	9.71999	7.92822	4.82882	Actin-related protein 2/3 complex subunit 3 (Fragment) OS=Homo sapiens GN=ARPC3 PE=2 SV=1 - [F8VR50_HUMAN]
O76094-2	2.79	1	1	610	67.8374	9.40771	4.81783	Isoform 2 of Signal recognition particle subunit SRP72 OS=Homo sapiens GN=SRP72 - [SRP72_HUMAN]
B8ZZT4	10.1	1	1	99	11.1846	5.03369	4.79168	Vesicle-associated membrane protein 8 OS=Homo sapiens GN=VAMP8 PE=2 SV=1 - [B8ZZT4_HUMAN]
J3QR09	4.66	1	1	193	23.1201	11.4731	4.78904	Ribosomal protein L19 OS=Homo sapiens GN=RPL19 PE=3 SV=1 - [J3QR09_HUMAN]
Q9BQB6-3	14.13	1	1	92	9.86812	8.39697	4.75259	Isoform 3 of Vitamin K epoxide reductase complex subunit 1 OS=Homo sapiens GN=VKORC1 - [VKOR1_HUMAN]
P00338-4	3.65	1	1	274	30.1858	7.15186	4.61269	Isoform 4 of L-lactate dehydrogenase A chain OS=Homo sapiens GN=LDHA - [LDHA_HUMAN]
G3V5P8	23.97	1	1	121	14.041	6.72705	4.53722	Protein cornichon homolog 1 OS=Homo sapiens GN=CNIH1 PE=2 SV=1 - [G3V5P8_HUMAN]
E9PP21	9.38	1	1	160	16.9291	8.90967	4.49927	Cysteine and glycine-rich protein 1 OS=Homo sapiens GN=CSRP1 PE=2 SV=1 - [E9PP21_HUMAN]
Q9BVK6	3.83	1	1	235	27.2602	8.01611	4.36371	Transmembrane emp24 domain-containing protein 9 OS=Homo sapiens GN=TMED9 PE=1 SV=2 - [TMED9_HUMAN]
M0QXF7	17.86	1	1	84	9.66357	4.99561	4.27643	UPF0556 protein C19orf10 (Fragment) OS=Homo sapiens GN=C19orf10 PE=4 SV=1 - [M0QXF7_HUMAN]
P61081	6.01	1	1	183	20.8866	7.69385	4.2565	NEDD8-conjugating enzyme Ubc12 OS=Homo sapiens GN=UBE2M PE=1 SV=1 - [UBC12_HUMAN]
E9PQE3	20	1	1	85	9.24562	5.03369	3.99327	Neuroblast differentiation-associated protein AHNAK (Fragment) OS=Homo sapiens GN=AHNAK PE=2 SV=2 - [E9PQE3_HUMAN]
Q9NS69	8.45	1	1	142	15.5118	4.33545	3.88363	Mitochondrial import receptor subunit TOM22 homolog OS=Homo sapiens GN=TOMM22 PE=1 SV=3 - [TOM22_HUMAN]
O95295	10.29	1	1	136	14.8649	9.30518	3.8318	SNARE-associated protein Snapin OS=Homo sapiens GN=SNAPIN PE=1 SV=1 - [SNAPN_HUMAN]
Q9Y3E5	7.82	1	1	179	19.181	8.73389	3.7767	Peptidyl-tRNA hydrolase 2, mitochondrial OS=Homo sapiens GN=PTRH2 PE=1 SV=1 - [PTH2_HUMAN]
P61966	10.13	1	1	158	18.7206	5.73193	3.73605	AP-1 complex subunit sigma-1A OS=Homo sapiens GN=AP1S1 PE=1 SV=1 - [AP1S1_HUMAN]
P47914	9.43	1	1	159	17.7411	11.6636	3.62816	60S ribosomal protein L29 OS=Homo sapiens GN=RPL29 PE=1 SV=2 - [RL29_HUMAN]
Q5RI15	11.86	1	1	118	13.2828	8.76318	3.55263	Cytochrome c oxidase protein 20 homolog OS=Homo sapiens GN=COX20 PE=1 SV=2 - [COX20_HUMAN]
Q8N5M9	6.56	1	1	183	21.1111	9.72998	3.54255	Protein jagunal homolog 1 OS=Homo sapiens GN=JAGN1 PE=1 SV=1 - [JAGN1_HUMAN]
P60604-2	17.52	1	1	137	15.6035	4.56396	3.4732	Isoform 2 of Ubiquitin-conjugating enzyme E2 G2 OS=Homo sapiens GN=UBE2G2 - [UB2G2_HUMAN]
A0FGR8-5	3.66	1	1	328	35.8237	9.70068	3.41849	Isoform 5 of Extended synaptotagmin-2 OS=Homo sapiens GN=ESYT2 - [ESYT2_HUMAN]
H7C2P7	12.71	1	1	118	13.7704	10.4185	3.40656	39S ribosomal protein L23, mitochondrial (Fragment) OS=Homo sapiens GN=MRPL23 PE=4 SV=1 - [H7C2P7_HUMAN]
O00264	7.18	1	1	195	21.6578	4.70361	3.32273	Membrane-associated progesterone receptor component 1 OS=Homo sapiens GN=PGRMC1 PE=1 SV=3 - [PGRC1_HUMAN]
P31942-3	4.04	1	1	297	31.5054	7.31299	3.23867	Isoform 3 of Heterogeneous nuclear ribonucleoprotein H3 OS=Homo sapiens GN=HNRNPH3 - [HNRH3_HUMAN]
F8W1N5	19.72	1	1	71	7.80827	9.62744	3.23271	Nascent polypeptide-associated complex subunit alpha, muscle-specific form (Fragment) OS=Homo sapiens GN=NACA PE=2 SV=1 - [F8W1N5_HUMAN]
Q5VZR0	10.16	1	1	128	14.2041	9.51025	3.2289	Golgi-associated plant pathogenesis-related protein 1 OS=Homo sapiens GN=GLIPR2 PE=2 SV=1 - [Q5VZR0_HUMAN]
P55083	5.49	2	1	255	28.6299	5.63037	3.22167	Microfibril-associated glycoprotein 4 OS=Homo sapiens GN=MFAP4 PE=1 SV=2 - [MFAP4_HUMAN]
Q9Y2Q3-4	8.74	1	1	183	20.5245	6.53662	3.18897	Isoform 4 of Glutathione S-transferase kappa 1 OS=Homo sapiens GN=GSTK1 - [GSTK1_HUMAN]
H0Y8L3	4.1	1	1	366	39.879	6.85889	3.16434	Transforming growth factor-beta-induced protein ig-h3 (Fragment) OS=Homo sapiens GN=TGFBI PE=4 SV=1 - [H0Y8L3_HUMAN]
P55145	7.69	1	1	182	20.6868	8.68994	3.14932	Mesencephalic astrocyte-derived neurotrophic factor OS=Homo sapiens GN=MANF PE=1 SV=3 - [MANF_HUMAN]
Q5JRR6	4.35	1	1	506	56.8155	6.23975	3.14014	Ubiquitin-like modifier-activating enzyme 1 OS=Homo sapiens GN=UBA1 PE=2 SV=1 - [Q5JRR6_HUMAN]
H0Y400	5.35	1	1	187	21.7761	5.12256	3.1347	Spliceosome RNA helicase DDX39B (Fragment) OS=Homo sapiens GN=DDX39B PE=4 SV=1 - [H0Y400_HUMAN]
Q6IAK0	9.49	1	1	137	15.834	6.66846	3.10822	SELT protein OS=Homo sapiens GN=SELT PE=2 SV=1 - [Q6IAK0_HUMAN]
F5H6P7	10.78	1	1	102	11.7912	5.51611	3.04341	Protein mago nashi homolog 2 OS=Homo sapiens GN=MAGOHB PE=2 SV=1 - [F5H6P7_HUMAN]
Q9NRP0	8.05	1	1	149	16.8178	9.12939	3.0125	Oligosaccharyltransferase complex subunit OSTC OS=Homo sapiens GN=OSTC PE=1 SV=1 - [OSTC_HUMAN]
D6RCT6	9.8	1	1	102	11.5369	7.37158	2.96497	Meiotic nuclear division protein 1 homolog (Fragment) OS=Homo sapiens GN=MND1 PE=2 SV=1 - [D6RCT6_HUMAN]
E9PJD9	12.09	1	1	91	10.1206	10.2134	2.95539	60S ribosomal protein L27a OS=Homo sapiens GN=RPL27A PE=3 SV=1 - [E9PJD9_HUMAN]
Q9BPX5	8.5	1	1	153	16.9308	6.59521	2.93407	Actin-related protein 2/3 complex subunit 5-like protein OS=Homo sapiens GN=ARPC5L PE=1 SV=1 - [ARP5L_HUMAN]
D6RA82	3.17	1	1	284	32.0985	5.93506	2.93307	Annexin OS=Homo sapiens GN=ANXA3 PE=3 SV=1 - [D6RA82_HUMAN]
H0YC77	9.89	1	1	91	10.1281	7.21045	2.93307	Annexin (Fragment) OS=Homo sapiens GN=ANXA6 PE=3 SV=1 - [H0YC77_HUMAN]
X1WI22	22	1	1	50	5.75306	9.24658	2.92092	GTP-binding protein SAR1a (Fragment) OS=Homo sapiens GN=SAR1A PE=4 SV=1 - [X1WI22_HUMAN]
Q9UI09	11.72	1	1	145	17.1036	9.62744	2.90524	NADH dehydrogenase [ubiquinone] 1 alpha subcomplex subunit 12 OS=Homo sapiens GN=NDUFA12 PE=1 SV=1 - [NDUAC_HUMAN]
F8WBC0	34.38	1	1	32	3.50191	9.42236	2.89658	Ras-related protein Rap-1b (Fragment) OS=Homo sapiens GN=RAP1B PE=2 SV=1 - [F8WBC0_HUMAN]
Q9ULC4-2	11.24	1	1	169	19.216	8.25049	2.88542	Isoform 2 of Malignant T-cell-amplified sequence 1 OS=Homo sapiens GN=MCTS1 - [MCTS1_HUMAN]
Q9BVC6	4.94	1	1	243	26.1936	10.4771	2.88229	Transmembrane protein 109 OS=Homo sapiens GN=TMEM109 PE=1 SV=1 - [TM109_HUMAN]
H0Y6E7	4.45	1	1	292	31.8364	9.84717	2.86793	RNA-binding motif protein, X chromosome, N-terminally processed (Fragment) OS=Homo sapiens GN=RBMX PE=4 SV=2 - [H0Y6E7_HUMAN]
P48444	2.35	1	1	511	57.1741	6.21436	2.86305	Coatomer subunit delta OS=Homo sapiens GN=ARCN1 PE=1 SV=1 - [COPD_HUMAN]
E9PKV2	7.04	1	1	142	16.3608	10.4771	2.85635	39S ribosomal protein L17, mitochondrial (Fragment) OS=Homo sapiens GN=MRPL17 PE=2 SV=1 - [E9PKV2_HUMAN]
P48059	3.69	1	1	325	37.2258	8.04541	2.85109	LIM and senescent cell antigen-like-containing domain protein 1 OS=Homo sapiens GN=LIMS1 PE=1 SV=4 - [LIMS1_HUMAN]
G3V4K2	25.58	1	1	43	4.66441	4.60205	2.83908	GTPase KRas OS=Homo sapiens GN=KRAS PE=2 SV=1 - [G3V4K2_HUMAN]
A2A3L6	3.44	1	1	582	63.3572	9.24658	2.83689	Tetratricopeptide repeat protein 24 OS=Homo sapiens GN=TTC24 PE=2 SV=1 - [TTC24_HUMAN]
O14880	9.87	1	1	152	16.5056	9.37842	2.80154	Microsomal glutathione S-transferase 3 OS=Homo sapiens GN=MGST3 PE=1 SV=1 - [MGST3_HUMAN]
F6U784	10.19	1	1	108	12.2784	5.51611	2.65985	Ras-related protein Rap-2a OS=Homo sapiens GN=RAP2A PE=2 SV=1 - [F6U784_HUMAN]
P26885	8.45	1	1	142	15.6393	9.12939	2.65727	Peptidyl-prolyl cis-trans isomerase FKBP2 OS=Homo sapiens GN=FKBP2 PE=1 SV=2 - [FKBP2_HUMAN]
P48061-2	14.61	2	1	89	10.0965	9.64209	2.61514	Isoform Alpha of Stromal cell-derived factor 1 OS=Homo sapiens GN=CXCL12 - [SDF1_HUMAN]
C9JBJ6	11.4	1	1	114	12.9504	4.58936	2.61061	DNA-directed RNA polymerases I, II, and III subunit RPABC3 OS=Homo sapiens GN=POLR2H PE=4 SV=1 - [C9JBJ6_HUMAN]
P04049	2.78	1	1	648	73.0049	9.20264	2.60602	RAF proto-oncogene serine/threonine-protein kinase OS=Homo sapiens GN=RAF1 PE=1 SV=1 - [RAF1_HUMAN]
P55769	9.38	1	1	128	14.1646	8.45557	2.60026	NHP2-like protein 1 OS=Homo sapiens GN=NHP2L1 PE=1 SV=3 - [NH2L1_HUMAN]
Q15084-3	3.2	1	1	437	47.8081	5.08447	2.59725	Isoform 3 of Protein disulfide-isomerase A6 OS=Homo sapiens GN=PDIA6 - [PDIA6_HUMAN]
Q3ZAQ7	11.88	1	1	101	11.3469	7.23975	2.59463	Vacuolar ATPase assembly integral membrane protein VMA21 OS=Homo sapiens GN=VMA21 PE=1 SV=1 - [VMA21_HUMAN]
Q9Y696	4.74	1	1	253	28.7537	5.59229	2.56637	Chloride intracellular channel protein 4 OS=Homo sapiens GN=CLIC4 PE=1 SV=4 - [CLIC4_HUMAN]
E7EX53	6.77	1	1	133	15.7125	11.0044	2.51915	Ribosomal protein L15 (Fragment) OS=Homo sapiens GN=RPL15 PE=2 SV=1 - [E7EX53_HUMAN]

## Sheet: Sheet3
Accession	Coverage	# PSMs	# Peptides	# AAs	MW [kDa]	calc. pI	Score	Description
P08670	55.79	36	31	466	53.6191	5.12256	177.586	Vimentin OS=Homo sapiens GN=VIM PE=1 SV=4 - [VIME_HUMAN]
P60709	34.4	11	9	375	41.7097	5.47803	66.7927	Actin, cytoplasmic 1 OS=Homo sapiens GN=ACTB PE=1 SV=1 - [ACTB_HUMAN]
P68371	41.57	13	12	445	49.799	4.89404	56.534	Tubulin beta-4B chain OS=Homo sapiens GN=TUBB4B PE=1 SV=1 - [TBB4B_HUMAN]
P07437	35.14	11	10	444	49.639	4.89404	47.8355	Tubulin beta chain OS=Homo sapiens GN=TUBB PE=1 SV=2 - [TBB5_HUMAN]
Q13885	28.99	10	9	445	49.875	4.89404	42.1137	Tubulin beta-2A chain OS=Homo sapiens GN=TUBB2A PE=1 SV=1 - [TBB2A_HUMAN]
P17931	25.6	7	5	250	26.1361	8.55811	39.2647	Galectin-3 OS=Homo sapiens GN=LGALS3 PE=1 SV=5 - [LEG3_HUMAN]
P09382	49.63	7	6	135	14.7062	5.50342	38.8979	Galectin-1 OS=Homo sapiens GN=LGALS1 PE=1 SV=2 - [LEG1_HUMAN]
Q13509	25.56	8	8	450	50.4003	4.93213	32.856	Tubulin beta-3 chain OS=Homo sapiens GN=TUBB3 PE=1 SV=2 - [TBB3_HUMAN]
Q9BUF5	15.7	6	5	446	49.825	4.88135	21.4636	Tubulin beta-6 chain OS=Homo sapiens GN=TUBB6 PE=1 SV=1 - [TBB6_HUMAN]
P61006	13.04	2	2	207	23.6532	9.0708	12.0064	Ras-related protein Rab-8A OS=Homo sapiens GN=RAB8A PE=1 SV=1 - [RAB8A_HUMAN]
C9J8S3	15	2	2	160	18.0151	8.29443	11.0089	Ras-related protein Rab-7a OS=Homo sapiens GN=RAB7A PE=2 SV=1 - [C9J8S3_HUMAN]
P61026	6	1	1	200	22.5266	8.38232	9.58934	Ras-related protein Rab-10 OS=Homo sapiens GN=RAB10 PE=1 SV=1 - [RAB10_HUMAN]
P51153	5.91	1	1	203	22.7597	9.18799	7.60184	Ras-related protein Rab-13 OS=Homo sapiens GN=RAB13 PE=1 SV=1 - [RAB13_HUMAN]
H0YNE9	6.38	1	1	188	21.8541	8.48486	7.51404	Ras-related protein Rab-8B (Fragment) OS=Homo sapiens GN=RAB8B PE=2 SV=1 - [H0YNE9_HUMAN]
G3V2K7	7.19	1	1	153	16.8937	6.52197	5.96292	Transmembrane emp24 domain-containing protein 10 OS=Homo sapiens GN=TMED10 PE=2 SV=1 - [G3V2K7_HUMAN]
Q9Y3B3-2	5.32	1	1	188	21.2194	6.20166	4.84831	Isoform 2 of Transmembrane emp24 domain-containing protein 7 OS=Homo sapiens GN=TMED7 - [TMED7_HUMAN]
Q9BVK6	3.83	1	1	235	27.2602	8.01611	4.36371	Transmembrane emp24 domain-containing protein 9 OS=Homo sapiens GN=TMED9 PE=1 SV=2 - [TMED9_HUMAN]
F8WBC0	34.38	1	1	32	3.50191	9.42236	2.89658	Ras-related protein Rap-1b (Fragment) OS=Homo sapiens GN=RAP1B PE=2 SV=1 - [F8WBC0_HUMAN]
F6U784	10.19	1	1	108	12.2784	5.51611	2.65985	Ras-related protein Rap-2a OS=Homo sapiens GN=RAP2A PE=2 SV=1 - [F6U784_HUMAN]
